# Supplementary material for: Ethanol Induces Enhanced Vascularization Bioactivity of Endothelial Cell-Derived Extracellular Vesicles via Regulation of MicroRNAs and Long Non-Coding RNAs
Source: Sci Rep. 2017 Oct 23;7:13794. doi: 10.1038/s41598-017-14356-2 (PMC5653762; doi:10.1038/s41598-017-14356-2)
Supplement: Supplementary file 2 — Supplementary Dataset Table S1 [file 41598_2017_14356_MOESM2_ESM.xlsx]

## Sheet: H384 Angiogenesis Avg Ct values
Supplementary Table S1
	HUVEC EVs (0mM EtOH)					HUVEC EVs (100mM EtOH)
	Expt 1	Expt 2				Expt 1	Expt 2
mRNA	Ct	Ct	AVG	SD		Ct	Ct	AVG	SD
AKT1	23.0914	22.936	23.0137	0.109906		22.6314	22.4759	22.5536	0.109923
CCL2	22.8242	22.3416	22.5829	0.341248		20.3233	20.1983	20.2608	0.0884004
CXCR2	40	40	40	0		40	40	40	0
EPAS1	22.9654	22.5093	22.7374	0.322543		22.3647	21.8099	22.0873	0.392331
FGF2	26.0194	25.6074	25.8134	0.291271		25.5731	26.07	25.8216	0.351381
HIF1A	22.9127	22.6897	22.8012	0.157742		23.1365	22.9651	23.0508	0.121164
ITGB5	24.3217	24.1124	24.2171	0.147934		23.8277	23.6875	23.7576	0.0991194
NOTCH3	29.3687	29.1973	29.283	0.12118		28.4689	28.2458	28.3574	0.15777
PIK3CD	29.429	28.8938	29.1614	0.378448		28.1916	28.3452	28.2684	0.108607
SERPINE1	16.6521	16.4128	16.5325	0.169217		16.1515	15.9343	16.0429	0.153575
TGFBR2	22.2336	22.0351	22.1343	0.140343		21.5129	21.4852	21.4991	0.0196017
TBP	25.7005	25.3086	25.5045	0.277104		26.008	25.9862	25.9971	0.0154383
ANG	27.3865	27.4458	27.4161	0.0419887		26.697	26.7597	26.7283	0.0443306
CD34	29.3925	28.7439	29.0682	0.458663		23.9161	23.7435	23.8298	0.122057
CXCR4	26.9581	26.5312	26.7446	0.301852		25.9853	25.7418	25.8636	0.172182
EPHA2	23.8729	23.0897	23.4813	0.553784		22.8993	22.8346	22.8669	0.0457484
FGF9	40	40	40	0		33.0454	40	36.5227	4.91764
HMOX1	24.1352	23.7398	23.9375	0.279569		25.0861	24.9004	24.9932	0.131326
KDR	23.1015	23.2797	23.1906	0.125992		22.3286	22.1323	22.2305	0.138823
NRP1	23.0034	22.7254	22.8644	0.196607		22.6915	22.31	22.5007	0.269781
PIK3CG	28.9231	28.5534	28.7382	0.261451		29.2614	29.1842	29.2228	0.0545674
SHC1	22.8957	22.6466	22.7712	0.17617		40	22.2729	31.1364	12.535
THBS1	16.9014	16.6722	16.7868	0.162087		16.6807	16.613	16.6469	0.0478436
GAPDH	17.2088	17.241	17.2249	0.0227688		17.706	17.3294	17.5177	0.266335
ANGPT1	27.754	27.0271	27.3905	0.513982		29.6109	28.6352	29.1231	0.689969
CEACAM1	29.6975	29.7116	29.7046	0.00999566		29.7125	29.1434	29.428	0.402419
CYR61	20.4696	20.4454	20.4575	0.0171148		19.6012	19.2174	19.4093	0.271359
EPHB2	24.2285	24.0433	24.1359	0.131004		23.8605	23.8197	23.8401	0.0288436
FGFR1	24.5774	24.2709	24.4242	0.216713		23.9706	23.7424	23.8565	0.161407
HPSE	27.518	27.3141	27.416	0.144142		27.4244	27.5604	27.4924	0.096192
MAPK14	25.0238	25.0646	25.0442	0.0288655		24.7695	24.6811	24.7253	0.0625111
PDGFB	24.366	23.8668	24.1164	0.352956		22.6018	22.6562	22.629	0.0385239
PRKCA	24.1376	23.8657	24.0016	0.192307		24.594	24.4732	24.5336	0.0853853
SHH	31.5962	34.5639	33.0801	2.0985		33.6967	40	36.8483	4.45713
TNFRSF12A	23.4695	23.7734	23.6215	0.214881		22.5913	22.3089	22.4501	0.199675
HPRT1	24.6724	24.1393	24.4058	0.376946		25.0093	24.8681	24.9387	0.0998117
NGPT2	26.0775	25.5875	25.8325	0.346417		25.841	25.5541	25.6976	0.202822
COL18A1	25.0881	24.6333	24.8607	0.321562		23.4272	23.3372	23.3822	0.0636382
EDN1	19.8974	19.8741	19.8858	0.0164982		19.744	19.4111	19.5776	0.235416
EPHB4	23.3161	23.2566	23.2864	0.042075		22.8502	22.7107	22.7804	0.0986534
FGFR2	33.8875	33.4095	33.6485	0.337969		40	40	40	0
IGFBP7	21.7408	19.6588	20.6998	1.47219		18.6506	18.3476	18.4991	0.214265
MCAM	22.5846	22.1959	22.3903	0.274867		20.9838	20.7377	20.8607	0.174025
PDGFRA	33.8374	33.3911	33.6143	0.315577		34.2155	31.8731	33.0443	1.65635
PRKCD	26.9275	26.7808	26.8541	0.103713		26.6183	26.6341	26.6262	0.011173
SSTR2	40	40	40	0		40	40	40	0
TNFSF12	25.2366	24.8838	25.0602	0.249452		24.8484	25.2133	25.0309	0.258047
gDNA	34.3748	34.5414	34.4581	0.117836		40	40	40	0
ANPEP	22.0572	22.3551	22.2061	0.210586		22.2849	21.8294	22.0571	0.322148
COL4A1	20.2739	20.1984	20.2361	0.0533894		19.3363	19.1705	19.2534	0.117202
EDNRA	33.4513	31.7835	32.6174	1.17933		36.2461	32.8088	34.5275	2.43051
EPO	39.0473	33.2028	36.1251	4.13269		37.0529	33.7084	35.3806	2.36497
FIGF	40	40	40	0		40	40	40	0
IL18	29.9205	29.5034	29.7119	0.294923		29.8859	30.092	29.9889	0.145732
MMP14	21.8105	21.7263	21.7684	0.0595405		21.089	20.8165	20.9528	0.192669
PDGFRB	40	32.5468	36.2734	5.27023		33.7824	40	36.8912	4.39652
PTEN	25.4583	25.2942	25.3762	0.116095		25.3667	25.2777	25.3222	0.0629636
SYK	40	40	40	0		40	40	40	0
TYMP	29.9953	30.43	30.2127	0.307403		29.0719	28.9099	28.9909	0.114571
PCR	40	40	40	0		40	40	40	0
ANXA2	18.3698	18.2553	18.3126	0.0809291		18.1902	18.221	18.2056	0.0217937
CTGF	17.6595	17.6524	17.656	0.00498581		17.3352	17.2358	17.2855	0.070309
EDNRB	30.7096	30.3507	30.5302	0.253827		29.3509	29.2119	29.2814	0.098297
ETS1	24.7465	24.3921	24.5693	0.250561		24.7895	24.2678	24.5287	0.368868
FLT1	22.7969	22.6441	22.7205	0.108057		22.4098	22.3106	22.3602	0.070157
ITGA2	23.3492	23.4114	23.3803	0.0440089		23.9527	24.2069	24.0798	0.179686
MMP2	19.5007	19.4032	19.452	0.0689104		18.505	18.3528	18.4289	0.107616
PGF	24.2463	24.214	24.2301	0.0228728		22.7163	22.6811	22.6987	0.0248902
PTK2	24.2476	24.2367	24.2421	0.00769969		22.8843	23.6077	23.246	0.51152
TEK	24.7592	24.9049	24.8321	0.103047		24.8249	24.8525	24.8387	0.0194963
VEGFA	25.9038	25.7454	25.8246	0.111997		25.4018	24.8719	25.1369	0.374675
RQ1	21.0127	20.9367	20.9747	0.0537472		20.7059	20.5699	20.6379	0.0961368
MP4	21.1243	21.1074	21.1158	0.0119805		20.312	20.2825	20.2972	0.0208809
CTNNB1	21.4529	21.3493	21.4011	0.073252		20.7764	20.621	20.6987	0.109887
EGF	40	40	40	0		40	40	40	0
F2R	20.5848	20.4821	20.5334	0.0726623		19.878	19.7565	19.8172	0.0859481
FLT4	26.7917	26.4822	26.637	0.218795		24.7609	24.8622	24.8115	0.0716158
ITGAV	21.2758	21.0975	21.1867	0.126067		20.4638	20.7427	20.6032	0.197174
NOS3	24.4498	24.334	24.3919	0.0818618		24.7568	24.6574	24.7071	0.0702899
PIK3CA	25.5673	25.502	25.5347	0.0461458		25.3784	25.1981	25.2883	0.127491
PTK2B	33.6094	31.4599	32.5346	1.51991		32.6795	30.6095	31.6445	1.46368
TGFB1	22.5183	22.3344	22.4263	0.130081		21.9923	22.0382	22.0153	0.0324279
VEGFC	24.5732	24.9992	24.7862	0.301224		23.9026	24.485	24.1938	0.411862
RQ2	20.095	20.3131	20.2041	0.154231		19.5846	19.838	19.7113	0.179174
CAV1	19.7067	19.5773	19.642	0.0914996		19.1696	18.9622	19.0659	0.14669
CXCL12	31.4253	31.1583	31.2918	0.188813		30.4779	29.9156	30.1967	0.397584
ENG	20.6853	20.5543	20.6198	0.0926451		20.0602	19.8483	19.9543	0.149816
FGF1	30.8659	30.57	30.7179	0.209206		32.2946	30.5168	31.4057	1.25714
FN1	17.2808	16.8854	17.0831	0.279645		15.9884	15.5516	15.77	0.308908
ITGB1	18.941	19.0901	19.0155	0.105435		18.3425	18.3311	18.3368	0.00807304
NOTCH1	24.8623	24.5434	24.7028	0.225469		23.5752	23.2494	23.4123	0.230336
PIK3CB	26.3185	26.2082	26.2634	0.0779507		25.8909	26.0199	25.9554	0.0911991
ROBO1	25.6021	25.6934	25.6478	0.0645185		25.2273	25.3512	25.2893	0.0876501
TGFBR1	26.1105	26.3946	26.2526	0.200881		25.3081	25.2837	25.2959	0.017269
VHL	25.5249	25.8847	25.7048	0.254358		24.4589	24.3994	24.4292	0.0420566
RT	40	40	40	0		40	40	40	0
