# Supplementary material for: Ethanol Induces Enhanced Vascularization Bioactivity of Endothelial Cell-Derived Extracellular Vesicles via Regulation of MicroRNAs and Long Non-Coding RNAs
Source: Sci Rep. 2017 Oct 23;7:13794. doi: 10.1038/s41598-017-14356-2 (PMC5653762; doi:10.1038/s41598-017-14356-2)
Supplement: Supplementary file 3 — Supplementary Dataset Table S3 [file 41598_2017_14356_MOESM3_ESM.xls]

## Sheet: Complete data
Supplementary Table S3
											Independent qPCR Verification
			HUVEC EVs (0mM EtOH)				HUVEC EVs (100mM EtOH)				HUVEC EVs		HUVEC EVs
PCR Array Catalog #		MIHS-3216Z	Expt-I	Expt-II	Expt-III		Expt-I	Expt-II	Expt-III		0mM EtOH	100mM EtOH	0mM EtOH	100mM EtOH
Plate	Position	miRNA ID	Ct	Ct	Ct		Ct	Ct	Ct		Ct	Ct	Ct	Ct							Rejected
Plate 1	A01	hsa-miR-346	27.6738	32.7404	27.9404		Undetermined	25.3218	23.6365
	A02	hsa-miR-196b	26.2603	38.9963	29.4705		Undetermined	29.4954	26.5996
	A03	hsa-miR-214	26.3291	32.0184	29.9634		Undetermined	29.6706	28.0386
	A04	hsa-miR-223	25.8386	29.8221	26.8882		Undetermined	26.6113	26.4149
	A05	hsa-miR-643	34.5827	33.9815	32.3295		Undetermined	32.8057	30.3024
	A06	hsa-miR-608	21.9391	23.3711	20.9567		Undetermined	28.373	27.7045
	A07	hsa-miR-376b	22.6989	25.8497	29.98		18.6606	30.1962	31.8937
	A08	hsa-miR-944	Undetermined	Undetermined	36.9992		Undetermined	Undetermined	38.8852
	A09	hsa-miR-211	29.2629	38.0119	Undetermined		Undetermined	32.2565	30.5372
	A10	hsa-miR-612	Undetermined	Undetermined	Undetermined		Undetermined	30.0947	28.8389
	A11	hsa-miR-194	28.9263	Undetermined	36.7965		Undetermined	30.9999	29.9715
	A12	hsa-miR-411	18.0099	20.3587	16.8553		7.17076	30.6294	29.4076
	A13	hsa-miR-548c-3p	Undetermined	37.3686	Undetermined		Undetermined	30.6669	33.694
	A14	hsa-miR-299-3p	31.9403	Undetermined	27.5183		Undetermined	33.9102	34.2956
	A15	hsa-miR-523	28.8342	27.283	17.7038		9.34948	33.9166	30.2967
	A16	hsa-miR-382	21.6186	23.9251	22.5282		Undetermined	28.1484	29.4145
	A17	hsa-miR-515-3p	29.6097	33.9607	31.3489		Undetermined	32.4542	28.6956
	A18	hsa-miR-375	21.857	22.6548	16.8103		Undetermined	28.1113	27.5771
	A19	hsa-miR-196a	28.469	33.709	30.3862		Undetermined	30.6399	27.5891
	A20	hsa-miR-658	31.3785	Undetermined	32.6123		Undetermined	31.6579	29.2601
	A21	hsa-miR-106b	5.56413	30.8504	27.7434		Undetermined	25.4831	24.0499
	A22	hsa-miR-210	30.2429	35.8647	30.4442		Undetermined	29.8215	26.0827
	A23	hsa-miR-511	35.8025	Undetermined	37.4558		Undetermined	33.9391	30.1536
	A24	hsa-miR-514	Undetermined	Undetermined	Undetermined		Undetermined	Undetermined	34.8583
	B01	hsa-miR-659	28.3077	30.6596	30.2346		Undetermined	25.9205	24.4155
	B02	hsa-miR-597	Undetermined	Undetermined	37.4086		Undetermined	32.3606	32.6227
	B03	hsa-miR-130a	25.5735	30.3972	29.4222		Undetermined	28.204	25.0029
	B04	hsa-miR-652	27.341	Undetermined	31.4311		Undetermined	29.8439	28.4719
	B05	hsa-miR-183	31.7285	35.5873	30.6129		Undetermined	Undetermined	26.4343
	B06	hsa-miR-192	30.311	Undetermined	Undetermined		Undetermined	31.55	28.8803
	B07	hsa-miR-30c	23.6567	31.903	28.3483		Undetermined	28.4498	26.3147
	B08	hsa-miR-421	26.9762	24.0017	19.6048		15.3329	27.6937	25.1039
	B09	hsa-miR-512-5p	Undetermined	Undetermined	31.3489		Undetermined	31.8676	31.9172
	B10	hsa-miR-29c	23.8229	30.775	26.4491		Undetermined	26.237	22.7938
	B11	hsa-miR-410	29.0761	35.4093	31.0976		Undetermined	30.8677	29.6304
	B12	hsa-miR-938	Undetermined	Undetermined	Undetermined		Undetermined	35.4062	32.6314
	B13	hsa-miR-641	Undetermined	Undetermined	32.5705		Undetermined	31.7828	30.493
	B14	hsa-let-7i	22.4354	29.3252	25.9855		Undetermined	25.9093	23.9303
	B15	hsa-miR-628-3p	24.8169	26.9857	20.9529		Undetermined	25.6579	20.1665
	B16	hsa-miR-188-5p	26.659	32.5949	29.6977		Undetermined	28.1656	25.7265
	B17	hsa-miR-92a	22.2157	28.4074	25.7918		Undetermined	24.0001	22.306
	B18	hsa-miR-126	18.8924	25.8999	23.3057		Undetermined	23.6997	27.4471
	B19	hsa-miR-181c	24.3801	33.9237	28.9959		Undetermined	28.4494	27.0201
	B20	hsa-miR-30b	25.9076	35.6141	29.7222		Undetermined	29.1795	26.1718
	B21	hsa-miR-370	26.727	32.2394	28.5662		Undetermined	28.2124	25.1747
	B22	hsa-miR-301b	36.7661	Undetermined	33.9566		Undetermined	31.3438	27.2734
	B23	hsa-miR-340	21.9059	Undetermined	34.6045		Undetermined	38.0196	28.7494
	B24	hsa-miR-15b	23.956	30.2296	30.9067		Undetermined	27.4566	23.4362
	C01	hsa-miR-330-3p	28.9009	Undetermined	31.3237		Undetermined	29.5369	26.1975
	C02	hsa-miR-372	Undetermined	Undetermined	Undetermined		Undetermined	35.1734	31.9653
	C03	hsa-miR-379	27.7041	Undetermined	31.5458		Undetermined	31.2302	32.7906
	C04	hsa-miR-93	24.4764	30.5483	27.9553		Undetermined	26.4395	23.7669
	C05	hsa-miR-10a	23.6871	30.2974	29.9616		Undetermined	30.6706	28.743
	C06	hsa-miR-193b	27.1476	Undetermined	29.2934		Undetermined	28.6729	26.536
	C07	hsa-miR-651	29.4959	Undetermined	Undetermined		Undetermined	Undetermined	34.8452
	C08	hsa-miR-618	Undetermined	Undetermined	Undetermined		Undetermined	32.7932	32.1989
	C09	hsa-miR-518a-3p	32.6416	37.4494	30.5247		Undetermined	29.9286	27.987
	C10	hsa-miR-647	36.1284	Undetermined	30.6142		Undetermined	29.7226	28.3062
	C11	hsa-miR-15a	30.0802	39.2696	31.5246		Undetermined	29.5995	27.6764
	C12	hsa-miR-564	28.8141	34.5328	28.8155		Undetermined	25.6563	23.9468
	C13	hsa-miR-548d-3p	22.9336	27.3444	Undetermined		Undetermined	33.5541	32.6044
	C14	hsa-miR-371-3p	Undetermined	Undetermined	Undetermined		Undetermined	32.7745	33.6532
	C15	hsa-miR-190	31.3359	32.7526	Undetermined		Undetermined	Undetermined	31.301
	C16	hsa-miR-33a	31.6805	29.5388	Undetermined		Undetermined	31.494	31.8119
	C17	hsa-miR-504	31.0642	Undetermined	31.1823		Undetermined	30.7427	28.8695
	C18	hsa-miR-18b	28.8227	39.1685	33.6195		Undetermined	29.6189	30.019
	C19	hsa-miR-506	Undetermined	Undetermined	31.9049		Undetermined	31.7799	31.4941
	C20	hsa-miR-324-5p	25.1245	31.5399	29.5136		Undetermined	24.4797	23.698
	C21	hsa-miR-215	37.2866	Undetermined	Undetermined		Undetermined	38.1635	33.0939
	C22	hsa-miR-200c	37.576	35.9661	35.1762		Undetermined	32.809	30.5267
	C23	hsa-miR-95	Undetermined	Undetermined	Undetermined		Undetermined	31.6575	34.4858
	C24	hsa-miR-376a	28.4114	32.7568	31.4856		Undetermined	29.8909	31.4392
	D01	hsa-miR-29a	23.1632	29.8485	27.0056		Undetermined	25.929	22.332
	D02	hsa-miR-26b	24.6012	30.8793	27.7111		Undetermined	27.2375	25.9027
	D03	hsa-let-7a	23.4148	30.2082	26.9373		Undetermined	25.87	23.0963
	D04	hsa-miR-770-5p	29.5971	31.9092	28.614		Undetermined	28.5549	25.075
	D05	hsa-let-7g	24.9539	32.9025	30.1162		Undetermined	27.3759	25.5178
	D06	hsa-miR-25	22.7308	27.5745	25.4684		Undetermined	26.4422	23.1522
	D07	hsa-miR-532-5p	27.1977	35.6813	30.1704		Undetermined	30.924	29.1702
	D08	hsa-miR-563	Undetermined	Undetermined	30.5908		Undetermined	30.3106	31.0777
	D09	hsa-miR-433	27.0574	30.2606	27.3248		Undetermined	28.276	26.3638
	D10	hsa-miR-144	32.0504	Undetermined	31.523		Undetermined	29.6402	30.2011
	D11	hsa-miR-501-5p	28.2347	32.9785	31.3764		Undetermined	29.788	27.2699
	D12	hsa-miR-425	25.9235	32.2606	Undetermined		Undetermined	28.8003	27.9575
	D13	hsa-miR-32	Undetermined	Undetermined	36.4857		Undetermined	31.7764	33.5771
	D14	hsa-miR-621	32.0249	Undetermined	31.2741		Undetermined	34.0827	30.9013
	D15	hsa-miR-505	25.9289	Undetermined	33.5078		Undetermined	30.3968	27.6566
	D16	hsa-miR-633	12.9548	Undetermined	Undetermined		Undetermined	32.6926	35.4035
	D17	hsa-miR-744	27.1534	33.0166	30.1167		Undetermined	31.3306	26.3849
	D18	hsa-miR-26a	23.9307	29.7914	27.3031		Undetermined	27.7807	25.2296
	D19	hsa-miR-28-5p	26.3646	Undetermined	29.2249		Undetermined	30.6016	26.8084
	D20	hsa-miR-581	Undetermined	Undetermined	Undetermined		Undetermined	Undetermined	31.9975
	D21	hsa-miR-10b	23.8201	30.6233	29.1051		Undetermined	30.0353	28.5874
	D22	hsa-miR-576-5p	27.5159	31.9659	29.8772		Undetermined	32.0321	32.8516
	D23	hsa-miR-555	Undetermined	Undetermined	Undetermined		Undetermined	34.8302	32.9986
	D24	hsa-miR-605	31.0045	Undetermined	30.1773		Undetermined	30.079	26.9888
	E01	hsa-miR-520d-3p	29.6789	35.0157	30.8616		Undetermined	30.7842	28.4999
	E02	hsa-miR-455-5p	22.7249	34.1354	30.3703		Undetermined	31.9294	30.9832
	E03	hsa-miR-497	28.8478	Undetermined	Undetermined		Undetermined	30.5536	29.6758
	E04	hsa-miR-646	26.6634	32.5607	22.9749		Undetermined	29.3476	26.926
	E05	hsa-miR-548b-3p	37.3524	Undetermined	Undetermined		Undetermined	37.1995	31.5252
	E06	hsa-miR-24	20.3834	28.286	20.6792		Undetermined	23.4266	21.4022
	E07	hsa-miR-522	Undetermined	Undetermined	Undetermined		Undetermined	33.5617	34.3505
	E08	hsa-miR-575	30.5124	35.7251	30.6964		Undetermined	29.8945	26.822
	E09	hsa-miR-187	30.6955	Undetermined	36.7824		Undetermined	30.6274	28.4177
	E10	hsa-miR-615-3p	30.1984	32.846	29.4496		Undetermined	28.0331	22.9265
	E11	hsa-miR-18a	27.3665	Undetermined	32.1896		Undetermined	27.4389	25.7455
	E12	hsa-miR-222	22.3477	28.94	25.3766		Undetermined	24.2884	23.6934
	E13	hsa-miR-9	Undetermined	Undetermined	Undetermined		Undetermined	36.773	31.384
	E14	hsa-miR-125b	21.58	27.8131	25.86		Undetermined	25.1367	20.7604
	E15	hsa-miR-365	23.6644	28.3907	26.1784		Undetermined	27.4114	24.4831
	E16	hsa-miR-325	32.3711	38.1023	Undetermined		Undetermined	38.1913	32.2494
	E17	hsa-miR-184	Undetermined	Undetermined	Undetermined		Undetermined	Undetermined	32.6593
	E18	hsa-miR-660	26.0315	Undetermined	31.7054		Undetermined	30.633	28.7005
	E19	hsa-miR-148b	26.5606	Undetermined	30.7429		Undetermined	29.1748	25.9511
	E20	hsa-let-7c	25.022	33.8667	28.7521		Undetermined	27.3499	25.5377
	E21	hsa-miR-542-3p	28.7759	Undetermined	Undetermined		Undetermined	Undetermined	30.7142
	E22	hsa-miR-558	Undetermined	Undetermined	Undetermined		Undetermined	34.1211	37.3072
	E23	hsa-miR-579	35.7563	24.9559	31.5137		Undetermined	Undetermined	32.9597
	E24	hsa-miR-595	29.4956	39.6903	31.5718		Undetermined	27.7206	26.4619
	F01	hsa-miR-185	26.988	Undetermined	29.0886		Undetermined	29.6621	26.9004
	F02	hsa-miR-362-5p	29.9855	Undetermined	34.2766		Undetermined	32.3957	29.1922
	F03	hsa-miR-376c	16.8318	Undetermined	30.5736		16.5174	29.675	31.4895
	F04	hsa-miR-542-5p	29.3896	Undetermined	36.8299		Undetermined	32.2258	29.785
	F05	hsa-miR-155	27.1585	37.114	30.7135		Undetermined	29.4029	25.8751
	F06	hsa-miR-200a*	29.5187	31.6308	28.7549		Undetermined	29.6317	26.9025
	F07	hsa-miR-648	30.7588	35.4541	33.8236		Undetermined	31.1581	28.2755
	F08	hsa-miR-206	Undetermined	32.2561	Undetermined		Undetermined	34.8017	31.4821
	F09	hsa-miR-363	Undetermined	Undetermined	Undetermined		Undetermined	32.8466	32.5285
	F10	hsa-miR-124	29.977	32.8559	29.6506		Undetermined	22.5733	23.1717
	F11	hsa-miR-148a	28.7451	39.6256	Undetermined		Undetermined	30.862	25.111
	F12	hsa-miR-650	32.0273	Undetermined	30.3424		Undetermined	29.6336	28.4189
	F13	hsa-miR-132	28.0508	31.0949	29.2558		Undetermined	30.3379	28.7079
	F14	hsa-miR-559	Undetermined	Undetermined	Undetermined		Undetermined	Undetermined	33.6907
	F15	hsa-miR-369-5p	30.0907	35.1317	Undetermined		Undetermined	33.4266	32.239
	F16	hsa-miR-484	23.6262	31.1483	28.7174		Undetermined	26.7713	24.7214
	F17	hsa-miR-524-3p	Undetermined	Undetermined	Undetermined		Undetermined	34.2893	32.3472
	F18	hsa-miR-616*	37.3501	Undetermined	33.5547		Undetermined	31.8763	31.0205
	F19	hsa-miR-423-3p	24.9139	31.9931	28.6144		Undetermined	25.7726	23.7564
	F20	hsa-miR-556-5p	Undetermined	Undetermined	Undetermined		Undetermined	Undetermined	Undetermined
	F21	hsa-miR-619	Undetermined	Undetermined	33.7251		Undetermined	28.489	28.1824
	F22	hsa-miR-424	23.0644	31.8787	27.6521		Undetermined	27.386	27.4553
	F23	hsa-miR-622	29.2722	33.7111	29.5428		Undetermined	29.7859	27.8434
	F24	hsa-miR-582-5p	5.36132	Undetermined	Undetermined		Undetermined	Undetermined	35.9173
	G01	hsa-miR-549	31.1993	Undetermined	36.6632		Undetermined	33.3826	28.6254
	G02	hsa-miR-486-5p	26.6823	30.637	27.2268		Undetermined	26.2692	23.6979
	G03	hsa-miR-302c	31.41	Undetermined	Undetermined		Undetermined	33.511	30.3386
	G04	hsa-miR-125a-5p	22.057	28.5832	25.9429		Undetermined	27.3632	24.275
	G05	hsa-miR-20b	25.114	32.9202	29.1011		Undetermined	27.3006	25.5561
	G06	hsa-miR-630	30.8445	34.6419	30.2744		Undetermined	31.2749	28.8798
	G07	hsa-miR-525-3p	Undetermined	Undetermined	32.1335		Undetermined	35.8146	31.6588
	G08	hsa-miR-512-3p	30.5932	Undetermined	30.7516		Undetermined	35.1713	30.0988
	G09	hsa-miR-384	Undetermined	Undetermined	Undetermined		Undetermined	Undetermined	Undetermined
	G10	hsa-miR-186	24.3972	29.4375	26.6049		Undetermined	28.0149	25.5717
	G11	hsa-miR-149	31.0036	Undetermined	31.712		Undetermined	31.7567	27.2119
	G12	hsa-miR-146b-5p	28.5081	34.4743	32.6468		Undetermined	33.3321	30.003
	G13	hsa-miR-141	Undetermined	Undetermined	31.4405		Undetermined	Undetermined	34.767
	G14	hsa-miR-23b	25.0683	31.561	28.8017		Undetermined	27.669	25.7546
	G15	hsa-miR-487b	26.6818	33.0518	29.2414		Undetermined	29.9798	28.6481
	G16	hsa-miR-422a	29.5969	34.195	36.2319		Undetermined	32.5663	28.1286
	G17	hsa-miR-635	Undetermined	Undetermined	Undetermined		Undetermined	32.7226	31.2426
	G18	hsa-miR-296-5p	31.729	33.9986	30.6849		Undetermined	30.2234	27.6108
	G19	hsa-miR-152	26.3339	31.3628	30.9916		Undetermined	30.0477	25.4149
	G20	hsa-miR-22	23.5983	28.0258	25.8721		7.31752	24.8641	23.2547
	G21	hsa-miR-450a	26.8902	38.8251	30.7505		Undetermined	30.9759	29.5654
	G22	hsa-miR-212	35.8231	Undetermined	32.7114		Undetermined	30.9209	27.8712
	G23	hsa-miR-361-5p	25.6831	31.0985	28.3886		Undetermined	23.0364	29.1541
	G24	hsa-miR-429	9.13609	Undetermined	37.0387		20.4813	Undetermined	33.449
	H01	hsa-miR-23a	20.2969	25.4478	22.4602		Undetermined	23.6702	22.2533
	H02	hsa-miR-208a	36.6622	Undetermined	Undetermined		Undetermined	Undetermined	36.2763
	H03	hsa-miR-485-3p	28.505	32.3967	29.473		Undetermined	29.9955	26.9887
	H04	hsa-miR-487a	29.7527	Undetermined	33.3703		Undetermined	31.2736	28.9803
	H05	hsa-miR-19b	26.3791	35.1255	28.2814		Undetermined	27.4589	25.6539
	H06	hsa-miR-488	Undetermined	Undetermined	Undetermined		Undetermined	Undetermined	36.5854
	H07	hsa-miR-449a	30.4174	33.826	Undetermined		Undetermined	30.8967	29.1952
	H08	hsa-miR-103a	24.2449	31.4065	28.4875		Undetermined	28.4393	25.8701
	H09	hsa-miR-649	Undetermined	Undetermined	Undetermined		Undetermined	31.6048	30.8029
	H10	hsa-miR-96	Undetermined	34.7848	Undetermined		Undetermined	35.7314	30.2126
	H11	hsa-miR-203	31.6259	Undetermined	Undetermined		Undetermined	36.0927	29.8844
	H12	hsa-miR-142-3p	31.7633	33.774	31.512		Undetermined	27.171	27.3942
	H13	hsa-miR-639	36.4975	Undetermined	37.8408		Undetermined	31.1738	29.8301
	H14	hsa-miR-551a	30.4581	Undetermined	33.0909		Undetermined	31.744	29.2155
	H15	hsa-miR-769-5p	30.9248	Undetermined	32.6418		Undetermined	31.5957	28.8313
	H16	hsa-miR-562	31.7944	Undetermined	Undetermined		Undetermined	32.5163	32.6978
	H17	hsa-miR-657	38.0892	37.5771	32.8201		Undetermined	34.2816	31.3909
	H18	hsa-miR-624*	30.2416	Undetermined	33.7268		Undetermined	33.5424	33.6499
	H19	hsa-miR-610	27.6595	32.6109	29.9809		Undetermined	28.5902	25.7141
	H20	hsa-miR-127-3p	25.7631	29.7751	26.8876		Undetermined	27.2155	26.9374
	H21	hsa-miR-134	26.7701	31.3653	28.7895		Undetermined	29.023	27.8453
	H22	hsa-miR-412	36.0201	38.0029	30.6601		Undetermined	30.4925	28.2982
	H23	hsa-let-7f	23.3882	30.1291	27.2312		Undetermined	27.0395	24.9606
	H24	hsa-miR-566	Undetermined	34.9737	29.7467		Undetermined	29.8546	30.212
	I01	hsa-miR-492	Undetermined	Undetermined	Undetermined		Undetermined	Undetermined	32.9318
	I02	hsa-miR-122	29.669	31.5544	26.7747		Undetermined	27.2508	26.8794
	I03	hsa-miR-518b	34.0886	Undetermined	Undetermined		Undetermined	Undetermined	Undetermined
	I04	hsa-miR-585	34.05	38.2846	33.7637		Undetermined	38.3944	31.8198
	I05	hsa-miR-34a	24.8142	31.8357	28.6915		Undetermined	24.7418	25.0577
	I06	hsa-miR-502-5p	27.5452	31.9005	27.4502		Undetermined	28.9997	26.9681
	I07	hsa-miR-452	29.5307	33.5146	30.697		Undetermined	32.7001	31.5889
	I08	hsa-miR-508-3p	31.0423	Undetermined	Undetermined		Undetermined	33.3314	33.2367
	I09	hsa-miR-607	Undetermined	Undetermined	Undetermined		Undetermined	33.2821	37.8561
	I10	hsa-miR-133b	Undetermined	Undetermined	32.8525		Undetermined	33.5557	30.7182
	I11	hsa-miR-143	31.4737	34.4353	Undetermined		Undetermined	30.6011	29.9436
	I12	hsa-miR-766	25.9699	28.4245	25.424		Undetermined	25.5752	24.2928
	I13	hsa-miR-600	14.3167	23.3551	13.0934		9.77549	32.2045	29.8145
	I14	hsa-miR-142-5p	Undetermined	37.601	34.6336		Undetermined	30.6925	30.8937
	I15	hsa-miR-202	28.496	32.9386	28.2218		Undetermined	29.9871	25.833
	I16	hsa-miR-19a	26.2321	34.1469	28.1073		Undetermined	26.8148	25.2812
	I17	hsa-miR-583	34.9811	Undetermined	Undetermined		Undetermined	36.8006	33.2995
	I18	hsa-miR-448	32.9137	35.9434	32.8306		Undetermined	31.1564	30.2795
	I19	hsa-miR-130b	24.9807	29.6848	28.3896		Undetermined	28.2739	24.8434
	I20	hsa-miR-128	25.5849	32.7899	30.5779		Undetermined	29.6265	26.8568
	I21	hsa-miR-454	27.7059	34.4332	30.7962		Undetermined	35.1821	29.5925
	I22	hsa-miR-524-5p	34.9707	34.2115	Undetermined		Undetermined	32.0035	30.334
	I23	hsa-miR-182	Undetermined	Undetermined	Undetermined		Undetermined	34.2365	25.3706
	I24	hsa-miR-495	Undetermined	31.7865	28.8172		Undetermined	30.4786	29.2025
	J01	hsa-miR-335	28.1669	38.81	31.8494		Undetermined	33.8697	32.363
	J02	hsa-miR-135b	Undetermined	Undetermined	Undetermined		Undetermined	33.4568	30.4019
	J03	hsa-miR-34c-5p	33.1934	Undetermined	Undetermined		Undetermined	34.075	26.816
	J04	hsa-miR-1	32.042	Undetermined	Undetermined		Undetermined	33.7806	32.021
	J05	hsa-miR-662	28.7764	33.6697	29.016		Undetermined	28.0423	24.4944
	J06	hsa-miR-27a	21.3954	29.408	25.7704		Undetermined	24.4865	23.9978
	J07	hsa-miR-320a	23.1426	27.8887	25.4539		Undetermined	25.7552	23.0923
	J08	hsa-miR-942	29.1905	Undetermined	31.1677		Undetermined	30.798	28.9931
	J09	hsa-miR-591	30.35	Undetermined	28.6571		Undetermined	26.6191	36.3256
	J10	hsa-miR-16	21.9404	27.5308	25.4166		Undetermined	24.5192	20.7184
	J11	hsa-miR-100	21.7832	27.4903	26.055		Undetermined	25.3078	25.8142
	J12	hsa-miR-626	Undetermined	Undetermined	Undetermined		Undetermined	Undetermined	35.1937
	J13	hsa-miR-758	36.5985	Undetermined	32.9538		Undetermined	33.4781	30.3426
	J14	hsa-let-7e	24.6607	32.5227	27.9552		Undetermined	27.7528	25.549
	J15	hsa-miR-493	29.5564	Undetermined	29.7424		Undetermined	29.9614	26.3335
	J16	hsa-miR-374a	25.7437	36.2225	31.0645		Undetermined	33.2169	29.5333
	J17	hsa-miR-129-5p	29.8129	33.4649	33.8963		Undetermined	29.9662	27.4178
	J18	hsa-miR-589	31.371	Undetermined	34.2793		Undetermined	30.1058	26.3432
	J19	hsa-miR-518d-3p	Undetermined	Undetermined	37.0998		Undetermined	32.692	30.5497
	J20	hsa-miR-571	31.5407	Undetermined	36.6224		Undetermined	33.3986	29.5333
	J21	hsa-miR-623	28.6378	32.533	29.8153		Undetermined	28.6366	25.5876
	J22	hsa-miR-338-3p	32.5171	Undetermined	Undetermined		Undetermined	33.7167	31.9951
	J23	hsa-miR-138	Undetermined	Undetermined	37.104		Undetermined	Undetermined	28.8429
	J24	hsa-miR-27b	Undetermined	30.4907	27.8818		Undetermined	27.7281	25.3219
	K01	hsa-miR-637	20.8948	22.2788	20.7797		19.2411	24.0997	24.3731
	K02	hsa-miR-383	31.441	35.7278	38.6103		Undetermined	33.1187	29.7281
	K03	hsa-miR-195	21.9429	28.2548	26.7796		Undetermined	25.2729	21.5988
	K04	hsa-miR-513a-5p	31.4889	Undetermined	34.6676		Undetermined	32.4678	30.2944
	K05	hsa-miR-548a-5p	26.0983	Undetermined	Undetermined		Undetermined	35.7444	33.3069
	K06	hsa-miR-519e*	32.2463	Undetermined	33.537		Undetermined	33.9797	30.79
	K07	hsa-miR-362-3p	29.6709	Undetermined	31.9045		Undetermined	32.4941	30.5228
	K08	hsa-miR-342-3p	25.2982	31.2511	28.2973		Undetermined	28.5719	26.8897
	K09	hsa-miR-587	Undetermined	25.7034	14.7122		7	34.439	32.6836
	K10	hsa-miR-331-3p	27.327	Undetermined	30.4242		Undetermined	29.9804	27.0238
	K11	hsa-miR-877	26.2083	31.2811	28.3793		Undetermined	27.2498	23.5906
	K12	hsa-miR-329	26.8211	31.8018	29.204		Undetermined	30.0067	32.4755
	K13	hsa-miR-140-3p	26.6598	32.4595	29.6287		Undetermined	30.2994	25.9066
	K14	hsa-miR-590-5p	29.5616	Undetermined	31.8091		Undetermined	32.535	30.3075
	K15	hsa-miR-548c-5p	30.6315	35.9136	31.3379		Undetermined	30.9032	32.6347
	K16	hsa-miR-135a	Undetermined	Undetermined	Undetermined		Undetermined	33.5412	31.4303
	K17	hsa-miR-501-3p	29.0913	Undetermined	33.8241		Undetermined	31.5275	30.3566
	K18	hsa-miR-219-5p	Undetermined	Undetermined	Undetermined		Undetermined	Undetermined	31.2685
	K19	hsa-miR-378	27.8595	31.6172	34.318		Undetermined	31.1694	25.9314
	K20	hsa-miR-139-5p	27.2794	32.9846	29.7125		Undetermined	30.3471	28.9005
	K21	hsa-miR-935	28.0301	32.3847	31.6598		Undetermined	29.9708	30.0714
	K22	hsa-miR-515-5p	33.6436	Undetermined	28.5569		Undetermined	34.4832	35.9354
	K23	hsa-miR-331-5p	16.5902	19.7209	12.7055		9.17948	26.5007	23.4372
	K24	hsa-miR-496	30.0961	35.5465	31.5124		Undetermined	31.0245	31.4952
	L01	hsa-miR-885-5p	28.2266	32.4608	30.3608		Undetermined	28.974	26.9208
	L02	hsa-miR-629	28.2537	Undetermined	32.989		Undetermined	32.4007	30.5573
	L03	hsa-miR-502-3p	28.4135	32.9659	30.5336		Undetermined	31.5321	27.752
	L04	hsa-miR-99a	24.4662	32.8226	28.4612		Undetermined	28.0225	24.5785
	L05	hsa-miR-767-5p	26.5355	28.265	26.3636		Undetermined	29.6832	29.0986
	L06	hsa-miR-380	30.7497	Undetermined	33.0593		Undetermined	32.2331	33.1949
	L07	hsa-miR-197	25.1414	29.6334	28.2581		Undetermined	27.2205	25.259
	L08	hsa-miR-578	37.7268	Undetermined	Undetermined		Undetermined	Undetermined	32.4701
	L09	hsa-let-7b	23.9238	31.4887	27.3113		Undetermined	26.7352	22.8545
	L10	hsa-miR-518c	Undetermined	Undetermined	Undetermined		Undetermined	37.7476	Undetermined
	L11	hsa-miR-181b	23.8767	30.3779	27.9786		Undetermined	26.667	26.2684
	L12	hsa-miR-937	29.9475	32.6263	30.4506		Undetermined	27.2402	25.612
	L13	hsa-miR-432	27.7184	32.3283	30.6283		Undetermined	30.3003	26.9123
	L14	hsa-miR-7	26.214	Undetermined	29.5788		Undetermined	30.1563	27.7194
	L15	hsa-miR-302b	Undetermined	Undetermined	Undetermined		Undetermined	Undetermined	36.0465
	L16	hsa-miR-489	21.819	23.324	21.2336		Undetermined	25.6416	24.7404
	L17	hsa-miR-20a	24.2383	30.7726	27.5206		Undetermined	24.5975	23.7355
	L18	hsa-miR-337-3p	25.8061	32.3886	28.5565		Undetermined	30.1809	30.5541
	L19	hsa-miR-567	Undetermined	Undetermined	33.3705		Undetermined	36.8006	31.3779
	L20	hsa-miR-218	27.0578	33.6815	28.9042		Undetermined	31.955	29.9571
	L21	hsa-miR-101	27.6131	36.0805	29.7623		Undetermined	29.2851	28.2941
	L22	hsa-miR-205	31.8135	37.5393	32.1157		Undetermined	31.4687	29.7274
	L23	hsa-miR-613	35.1984	Undetermined	31.0671		Undetermined	30.5956	29.4354
	L24	hsa-miR-98	25.4787	33.5417	29.9199		Undetermined	30.6639	29.2467
	M01	hsa-miR-369-3p	25.0319	31.8633	29.8322		Undetermined	28.721	29.1079
	M02	hsa-miR-190b	31.4647	Undetermined	Undetermined		Undetermined	Undetermined	31.365
	M03	hsa-miR-345	26.2673	32.2908	30.4759		Undetermined	29.0676	26.1871
	M04	hsa-miR-219-2-3p	33.6198	Undetermined	Undetermined		Undetermined	32.6815	29.5169
	M05	hsa-miR-21	17.8909	23.8476	21.4914		Undetermined	23.2757	21.7615
	M06	hsa-miR-554	33.2194	36.7591	35.88		Undetermined	30.838	29.0115
	M07	hsa-miR-361-3p	26.9482	39.5901	Undetermined		Undetermined	32.0246	28.7256
	M08	hsa-miR-193a-5p	26.218	31.8056	28.8082		Undetermined	28.4159	25.4645
	M09	hsa-miR-548d-5p	17.8881	Undetermined	18.6331		Undetermined	31.8943	31.4165
	M10	hsa-miR-498	36.3573	Undetermined	38.8928		Undetermined	32.867	31.8348
	M11	hsa-miR-576-3p	31.7205	Undetermined	32.7619		Undetermined	34.1525	32.2256
	M12	hsa-miR-518f*	34.9238	Undetermined	33.009		Undetermined	33.1809	26.6914
	M13	hsa-miR-208b	33.9939	Undetermined	Undetermined		Undetermined	Undetermined	28.3232
	M14	hsa-miR-191	24.6927	29.6933	27.3781		Undetermined	26.0283	23.5802
	M15	hsa-miR-532-3p	23.7168	24.7508	22.8788		Undetermined	26.6397	26.5269
	M16	hsa-miR-544	35.5445	Undetermined	Undetermined		Undetermined	34.8456	31.5675
	M17	hsa-miR-188-3p	22.877	31.2581	27.2364		Undetermined	23.736	20.1972
	M18	hsa-miR-431	27.2224	30.6541	28.2704		Undetermined	29.5771	28.7214
	M19	hsa-miR-543	28.4176	Undetermined	29.6773		Undetermined	28.89	30.7258
	M20	hsa-miR-30d	23.7277	30.4035	28.6485		Undetermined	24.7427	24.959
	M21	hsa-miR-129-3p	33.5339	Undetermined	32.944		Undetermined	34.5263	29.1531
	M22	hsa-miR-30a	22.523	28.9856	26.774		Undetermined	26.3527	24.2798
	M23	hsa-miR-140-5p	28.8172	Undetermined	35.9807		Undetermined	33.2426	29.1927
	M24	hsa-miR-151-3p	24.1296	28.2187	27.4512		Undetermined	28.9751	27.3322
	N01	hsa-miR-551b	Undetermined	Undetermined	32.1969		Undetermined	36.103	31.9902
	N02	hsa-miR-181d	26.7521	Undetermined	35.79		Undetermined	30.5758	28.4615
	N03	hsa-miR-588	Undetermined	Undetermined	Undetermined		Undetermined	34.7347	33.5019
	N04	hsa-miR-520g	31.6541	Undetermined	Undetermined		Undetermined	33.4548	36.6544
	N05	hsa-miR-105	Undetermined	Undetermined	Undetermined		Undetermined	31.7028	31.6944
	N06	hsa-miR-520e	Undetermined	38.6153	Undetermined		Undetermined	Undetermined	33.1824
	N07	hsa-miR-545	Undetermined	Undetermined	31.5764		Undetermined	Undetermined	32.6598
	N08	hsa-miR-302a	Undetermined	39.1502	31.2136		Undetermined	32.5952	30.384
	N09	hsa-miR-29b	30.0414	32.6772	32.1152		Undetermined	29.4583	25.8101
	N10	hsa-miR-632	31.2336	33.9506	33.2374		Undetermined	29.749	27.27
	N11	hsa-miR-802	Undetermined	36.7402	22.3256		Undetermined	Undetermined	Undetermined
	N12	hsa-miR-590-3p	28.6003	37.4698	37.0784		Undetermined	34.9122	31.2373
	N13	hsa-let-7d	25.7891	35.746	30.548		Undetermined	28.8581	26.2288
	N14	hsa-miR-147	Undetermined	31.9021	Undetermined		Undetermined	33.3085	31.4506
	N15	hsa-miR-519c-3p	Undetermined	33.8355	Undetermined		Undetermined	Undetermined	Undetermined
	N16	hsa-miR-580	Undetermined	Undetermined	23.5349		Undetermined	Undetermined	Undetermined
	N17	hsa-miR-373	30.0136	32.8118	35.9773		Undetermined	32.022	27.9351
	N18	hsa-miR-181a	24.3998	33.3987	28.4172		Undetermined	28.2791	26.8799
	N19	hsa-miR-301a	30.9639	Undetermined	31.4099		Undetermined	31.3282	27.4236
	N20	hsa-miR-28-3p	25.6937	30.2794	29.5088		Undetermined	28.6987	25.5899
	N21	hsa-miR-137	13.9742	18.8811	14.8114		7.33014	30.4939	Undetermined		25	36.5	28.5	37.5
	N22	hsa-miR-875-3p	36.4521	Undetermined	Undetermined		Undetermined	32.1064	30.971
	N23	hsa-miR-127-5p	30.1296	32.0158	29.1886		Undetermined	27.5432	24.734
	N24	hsa-miR-339-5p	27.4998	33.3034	29.8573		Undetermined	28.5555	22.6372
	O01	hsa-miR-873	33.5165	Undetermined	34.6776		Undetermined	32.6814	31.7889
	O02	hsa-miR-146a	25.1722	31.1069	26.9254		Undetermined	30.3043	30.9827
	O03	hsa-miR-150	26.3347	30.6745	26.8439		Undetermined	27.3142	28.1559
	O04	hsa-miR-298	32.1769	35.2261	33.019		Undetermined	31.0828	27.596
	O05	hsa-miR-17*	30.0339	Undetermined	29.6643		Undetermined	32.9083	29.393
	O06	hsa-miR-455-3p	25.9904	32.4383	30.4753		Undetermined	31.5734	29.8289
	O07	hsa-miR-30e	22.8506	29.1583	26.6497		Undetermined	26.2516	24.5124
	O08	hsa-miR-151-5p	24.9087	32.7457	28.1559		Undetermined	28.9304	26.7227
	O09	hsa-let-7a*	26.9815	31.896	Undetermined		Undetermined	35.4451	26.9409
	O10	hsa-let-7b*	28.6245	34.2431	30.7821		Undetermined	27.9173	25.7666
	O11	hsa-let-7d*	27.4388	33.5649	29.6904		Undetermined	29.8145	26.2663
	O12	hsa-let-7f-1*	30.1876	26.4952	32.7919		Undetermined	31.0567	28.3577
	O13	hsa-let-7f-2*	29.2169	28.2571	Undetermined		Undetermined	30.9578	30.5993
	O14	hsa-let-7g*	29.5676	35.1655	29.7639		Undetermined	28.1367	25.307
	O15	hsa-let-7i*	31.2913	Undetermined	31.7633		Undetermined	31.304	26.8387
	O16	hsa-miR-103b	Undetermined	33.91	34.6686		Undetermined	33.4005	28.2409
	O17	hsa-miR-106b*	27.951	Undetermined	30.8174		Undetermined	29.5088	26.9591
	O18	hsa-miR-10b*	27.9102	35.7225	32.0175		Undetermined	35.4051	31.2117
	O19	hsa-miR-125b-1*	32.2716	37.5943	31.7689		Undetermined	31.1778	29.4839
	O20	hsa-miR-125b-2*	29.4127	35.9434	34.5973		Undetermined	30.2745	27.8262
	O21	hsa-miR-126*	15.0832	16.0698	15.1456		15.4776	23.0171	28.6292
	O22	hsa-miR-130b*	26.9039	32.6364	30.5491		Undetermined	32.8035	26.5294
	O23	hsa-miR-133a	33.4971	Undetermined	30.5705		Undetermined	30.7268	29.9732
	O24	hsa-miR-138-1*	26.6273	29.7974	26.7346		Undetermined	26.1834	24.7378
	P01	hsa-miR-138-2*	24.5494	32.9447	26.7689		Undetermined	26.9155	24.2359
	P02	hsa-miR-141*	32.8413	38.5518	29.5505		Undetermined	34.853	30.002
	P03	hsa-miR-145	31.2713	Undetermined	30.5419		Undetermined	29.0086	27.5579
	P04	hsa-miR-153	Undetermined	Undetermined	31.2466		Undetermined	Undetermined	Undetermined
	P05	hsa-miR-15b*	26.5568	32.6772	30.8344		Undetermined	32.0333	28.2987
	P06	hsa-miR-181a*	29.695	36.7906	Undetermined		Undetermined	32.5501	30.5805
	P07	hsa-miR-18a*	28.0758	33.5764	Undetermined		Undetermined	30.3673	25.1376
	P08	hsa-miR-193a-3p	28.0319	34.5226	Undetermined		Undetermined	30.9967	29.5894
	P09	hsa-miR-193b*	27.1593	34.1433	30.6564		Undetermined	29.8352	25.9135
	P10	hsa-miR-199a-5p	29.2096	Undetermined	Undetermined		Undetermined	30.6388	26.0489
	P11	hsa-miR-1304	33.7635	38.5148	29.3321		Undetermined	29.322	31.7066
	P12	hsa-miR-19a*	Undetermined	Undetermined	Undetermined		Undetermined	Undetermined	34.8148
	P13	cel-miR-39	Undetermined	Undetermined	Undetermined		Undetermined	Undetermined	33.0161
	P14	cel-miR-39	Undetermined	Undetermined	Undetermined		Undetermined	35.4524	31.7546
	P15	SNORD61	27.5818	37.5259	31.5587		Undetermined	28.8502	25.9483
	P16	SNORD68	24.974	32.7498	31.4183		Undetermined	28.2533	21.7007
	P17	SNORD72	31.3314	36.667	32.2135		Undetermined	36.3227	30.0913
	P18	SNORD95	23.4046	30.8147	26.3116		Undetermined	24.6551	21.4063
	P19	SNORD96A	29.1938	36.4809	29.6886		Undetermined	30.3604	26.6151
	P20	RNU6-2	24.4561	31.938	29.6853		Undetermined	28.7771	20.3435
	P21	miRTC	21.1843	29.6906	24.7072		Undetermined	17.9257	18.3834
	P22	miRTC	19.1972	30.8467	25.7257		Undetermined	18.0835	18.604
	P23	PPC	15.9043	17.298	15.727		16.2972	17.4854	18.4074
	P24	PPC	16.4247	17.3392	15.8189		16.3337	17.5063	17.8786
Plate 2	A01	hsa-miR-19b-2*	33.1713	Undetermined	21.9678		34.4555	32.5808	30.5489
	A02	hsa-miR-200a	Undetermined	37.6524	Undetermined		Undetermined	Undetermined	32.9069
	A03	hsa-miR-1305	30.1298	32.3385	30.2059		28.6352	30.6447	28.8022
	A04	hsa-miR-1306	28.8004	29.7524	36.7596		26.5221	27.9374	24.5106
	A05	hsa-miR-21*	28.7342	30.4045	Undetermined		30.3465	30.0863	27.1526
	A06	hsa-miR-216a	27.9609	31.4978	33.8146		29.3394	30.0638	29.5041
	A07	hsa-miR-216b	28.2769	Undetermined	37.8076		33.9652	32.8459	31.0789
	A08	hsa-miR-217	24.8943	28.349	Undetermined		30.5106	28.6189	31.8565
	A09	hsa-miR-22*	26.4527	30.751	38.2081		28.3713	29.2631	27.757
	A10	hsa-miR-221	20.7136	23.6103	25.6623		24.1821	22.84	22.7045
	A11	hsa-miR-224	26.7479	31.6494	31.2603		29.5355	30.7763	32.7921
	A12	hsa-miR-24-1*	13.4936	Undetermined	15.5651		15.0084	34.4639	32.1385
	A13	hsa-miR-24-2*	31.2629	Undetermined	36.7378		29.5757	33.171	27.0557
	A14	hsa-miR-25*	27.6055	26.8681	27.145		26.0711	31.3904	27.6357
	A15	hsa-miR-27a*	29.8505	33.9763	25.5478		29.6955	32.4017	28.3131
	A16	hsa-miR-29a*	30.6568	36.0428	Undetermined		32.1941	31.7611	26.3878
	A17	hsa-miR-29b-1*	30.2314	Undetermined	Undetermined		29.3462	30.5329	25.7306
	A18	hsa-miR-29b-2*	31.1299	Undetermined	Undetermined		31.5821	30.7392	27.882
	A19	hsa-miR-29c*	28.3692	30.8519	27.9258		29.6725	31.7213	29.0214
	A20	hsa-miR-302a*	38.3051	Undetermined	22.5215		34.4129	32.5239	33.6029
	A21	hsa-miR-302d*	27.1198	26.2981	25.9225		25.686	29.9743	26.6792
	A22	hsa-miR-30a*	28.625	30.8118	39.7506		29.1473	30.7827	27.2605
	A23	hsa-miR-30c-1*	34.999	Undetermined	Undetermined		31.4026	33.7887	30.0383
	A24	hsa-miR-30c-2*	32.7845	31.2741	35.6827		32.9954	33.4523	30.6036
	B01	hsa-miR-30e*	27.0608	30.2806	36.1885		29.5411	29.7919	28.4192
	B02	hsa-miR-31	25.0522	29.7045	30.8764		27.14	27.8652	25.3197
	B03	hsa-miR-324-3p	26.6267	30.6032	30.7149		23.277	24.0647	22.7348
	B04	hsa-miR-326	28.1254	28.8167	32.8162		25.455	26.6605	23.5893
	B05	hsa-miR-328	11.1279	11.6646	13.5565		10.6692	23.0284	26.233
	B06	hsa-miR-33b	29.4102	30.1104	28.9687		30.5512	32.5456	32.9045
	B07	hsa-miR-139-3p	29.6915	32.5357	31.6132		27.806	28.8167	26.7442
	B08	hsa-miR-1307	27.1664	29.7582	31.4353		26.5186	28.7927	24.8221
	B09	hsa-miR-367*	Undetermined	Undetermined	Undetermined		Undetermined	Undetermined	Undetermined
	B10	hsa-miR-374b*	Undetermined	Undetermined	35.249		Undetermined	Undetermined	33.2296
	B11	hsa-miR-381	28.2566	31.5051	Undetermined		28.8898	32.6744	27.6905
	B12	hsa-miR-409-3p	23.9762	26.9167	31.2298		28.2482	27.4916	29.0979
	B13	hsa-miR-409-5p	29.2847	Undetermined	Undetermined		30.5627	36.6304	32.254
	B14	hsa-miR-411*	23.9316	33.5422	39.2709		21.1679	32.9502	31.4456
	B15	hsa-miR-424*	28.7303	31.4667	Undetermined		29.6903	29.8227	29.1379
	B16	hsa-miR-425*	29.5641	29.5544	33.7491		26.6032	26.665	24.228
	B17	hsa-miR-431*	36.6916	Undetermined	38.3776		30.3641	31.928	27.9865
	B18	hsa-miR-451	25.071	28.3557	29.4217		21.1129	22.8066	20.6194
	B19	hsa-miR-483-3p	33.5631	34.3585	Undetermined		29.0222	29.9304	28.5913
	B20	hsa-miR-486-3p	Undetermined	Undetermined	Undetermined		Undetermined	33.762	32.2925
	B21	hsa-miR-490-3p	22.5084	22.135	21.4057		20.602	24.1138	23.7377
	B22	hsa-miR-509-3-5p	Undetermined	Undetermined	Undetermined		25.2614	32.5458	29.6863
	B23	hsa-miR-509-5p	36.9885	28.7219	30.7621		27.3775	32.067	30.6681
	B24	hsa-miR-516b	Undetermined	Undetermined	Undetermined		37.9801	Undetermined	30.1889
	C01	hsa-miR-518f	Undetermined	Undetermined	Undetermined		Undetermined	35.2826	37.0274
	C02	hsa-miR-9*	Undetermined	Undetermined	26.7787		36.4231	33.3168	33.9691
	C03	hsa-miR-92a-1*	34.7838	Undetermined	36.6158		27.9348	33.941	27.1997
	C04	hsa-miR-92a-2*	Undetermined	34.4905	36.7958		Undetermined	34.8718	33.0669
	C05	hsa-miR-93*	27.8361	32.3934	Undetermined		28.6801	28.8466	24.4363
	C06	hsa-miR-337-5p	30.4455	Undetermined	Undetermined		36.5345	27.1477	Undetermined
	C07	hsa-miR-99b	23.1025	28.3343	30.3633		28.7089	27.7346	25.0335
	C08	hsa-miR-129*	Undetermined	Undetermined	32.933		Undetermined	Undetermined	28.9612
	C09	hsa-miR-136*	28.6941	31.6174	Undetermined		29.4092	30.9317	10.2284
	C10	hsa-miR-145*	26.6495	29.3692	28.7821		23.6762	31.3157	32.3895
	C11	hsa-miR-146b-3p	32.9972	Undetermined	36.6684		30.623	31.3166	28.8901
	C12	hsa-miR-1908	28.7228	31.5495	Undetermined		30.3285	33.5987	29.7688
	C13	hsa-miR-191*	30.549	31.6777	31.5759		28.2837	29.8878	26.3638
	C14	hsa-miR-200b*	30.7146	32.1298	33.6084		27.3686	29.6952	25.5266
	C15	hsa-miR-202*	Undetermined	Undetermined	Undetermined		31.199	Undetermined	32.5972
	C16	hsa-miR-20a*	35.966	Undetermined	38.4002		36.1322	32.6813	31.4384
	C17	hsa-miR-219-1-3p	31.0928	35.0121	32.7963		26.5152	28.8402	26.3343
	C18	hsa-miR-221*	28.4322	31.6348	34.6721		Undetermined	32.8116	26.1123
	C19	hsa-miR-297	31.8473	Undetermined	Undetermined		29.346	30.8651	28.6216
	C20	hsa-miR-299-5p	28.2082	31.3245	Undetermined		30.6032	32.2422	29.9252
	C21	hsa-miR-300	33.5711	Undetermined	35.6675		30.1852	33.0268	30.3115
	C22	hsa-miR-302b*	29.4809	Undetermined	Undetermined		31.4201	33.4759	30.6039
	C23	hsa-miR-30b*	Undetermined	Undetermined	35.5356		33.44	Undetermined	28.9848
	C24	hsa-miR-320b	25.7973	28.3153	29.5421		26.5865	27.2592	23.8357
	D01	hsa-miR-320d	25.6191	27.7635	30.9998		27.7442	29.3463	25.4605
	D02	hsa-miR-323-5p	28.0919	28.6964	30.3298		23.6228	28.6496	26.6435
	D03	hsa-miR-340*	29.1605	Undetermined	32.336		29.9523	Undetermined	26.8722
	D04	hsa-miR-34b	32.8106	33.0861	Undetermined		27.5993	30.9199	27.8483
	D05	hsa-miR-34b*	Undetermined	Undetermined	Undetermined		35.1283	Undetermined	37.0888
	D06	hsa-miR-1321	Undetermined	Undetermined	Undetermined		37.3514	Undetermined	29.7402
	D07	hsa-miR-363*	Undetermined	Undetermined	Undetermined		Undetermined	Undetermined	Undetermined
	D08	hsa-miR-373*	18.6933	21.8904	23.6671		21.7381	22.512	18.8061
	D09	hsa-miR-376a*	30.4324	Undetermined	Undetermined		Undetermined	33.5827	32.6383
	D10	hsa-miR-377*	Undetermined	Undetermined	Undetermined		37.4001	39.1834	33.758
	D11	hsa-miR-378*	29.8886	35.716	33.6976		28.9315	30.3973	26.5551
	D12	hsa-miR-380*	17.0501	16.9705	15.8698		16.7627	25.4838	26.9935
	D13	hsa-miR-432*	Undetermined	Undetermined	Undetermined		29.8864	29.4694	28.8763
	D14	hsa-miR-449b	33.0787	Undetermined	37.901		30.0687	32.6525	29.4334
	D15	hsa-miR-452*	31.758	36.8149	35.362		30.0317	Undetermined	35.6655
	D16	hsa-miR-454*	34.4353	Undetermined	31.8079		31.1341	35.0635	26.1689
	D17	hsa-miR-485-5p	29.499	Undetermined	35.037		28.5147	30.6654	31.3154
	D18	hsa-miR-488*	Undetermined	33.9553	35.6831		32.1201	31.7061	29.1726
	D19	hsa-miR-510	Undetermined	33.2534	36.8637		29.4611	35.3117	29.4242
	D20	hsa-miR-513a-3p	34.4092	34.9451	Undetermined		30.2145	38.1247	32.6078
	D21	hsa-miR-513b	Undetermined	Undetermined	Undetermined		Undetermined	Undetermined	33.0325
	D22	hsa-miR-513c	Undetermined	Undetermined	Undetermined		Undetermined	Undetermined	Undetermined
	D23	hsa-miR-1299	30.142	32.4218	35.3261		28.1627	31.0375	26.6397
	D24	hsa-miR-519d	Undetermined	Undetermined	31.7844		35.7415	Undetermined	Undetermined
	E01	hsa-miR-519e	Undetermined	Undetermined	Undetermined		31.3752	33.3449	32.0432
	E02	hsa-miR-342-5p	30.5909	36.3159	Undetermined		31.8529	34.4611	28.5971
	E03	hsa-miR-423-5p	25.2617	31.6017	30.5724		26.7525	27.2851	24.0363
	E04	hsa-miR-526b*	Undetermined	Undetermined	35.2383		34.2914	34.9399	31.7301
	E05	hsa-miR-539	30.6876	Undetermined	Undetermined		Undetermined	32.6635	31.4736
	E06	hsa-miR-491-3p	32.536	Undetermined	Undetermined		32.8559	38.2111	31.7395
	E07	hsa-miR-1301	28.8664	29.9021	31.9672		28.2981	29.5356	25.204
	E08	hsa-miR-561	Undetermined	33.8351	34.6802		Undetermined	35.5247	38.0098
	E09	hsa-miR-570	Undetermined	Undetermined	25.3972		30.137	37.5606	34.146
	E10	hsa-miR-628-5p	30.8088	31.3613	Undetermined		32.2654	Undetermined	30.2716
	E11	hsa-miR-574-3p	24.8689	27.0672	28.3656		24.8292	25.6116	24.8089
	E12	hsa-miR-875-5p	Undetermined	Undetermined	22.6329		31.8367	36.1769	Undetermined
	E13	hsa-miR-1302	Undetermined	29.7987	28.8101		27.6876	31.7425	32.0813
	E14	hsa-miR-1322	28.4783	30.1438	35.9732		27.5537	29.3351	26.2524
	E15	hsa-miR-1278	Undetermined	Undetermined	Undetermined		Undetermined	Undetermined	34.7877
	E16	hsa-miR-1279	39.3729	Undetermined	36.8368		37.1817	33.5655	32.2374
	E17	hsa-miR-1280	18.561	23.4404	25.5272		19.2886	19.3273	15.2889
	E18	hsa-miR-1281	24.4943	26.0047	29.7147		22.7197	24.2314	21.78
	E19	hsa-miR-1282	36.9465	Undetermined	Undetermined		30.7161	32.5924	29.4367
	E20	hsa-miR-1283	25.5529	27.9004	32.9217		27.9936	30.5141	27.6675
	E21	hsa-miR-1284	34.6787	Undetermined	Undetermined		33.7389	34.9559	31.4225
	E22	hsa-miR-1323	33.5098	34.4896	Undetermined		29.6311	34.961	30.5899
	E23	hsa-miR-1285	27.7319	33.327	32.3362		28.0686	28.2821	22.0468
	E24	hsa-miR-1286	32.5358	31.4341	4.27121		29.0933	31.516	27.1627
	F01	hsa-miR-1287	28.4574	Undetermined	33.7272		23.3154	26.802	25.247
	F02	hsa-miR-1288	32.0251	33.6893	39.8023		28.6395	29.3362	28.5662
	F03	hsa-miR-1303	31.2153	31.2539	36.4126		28.4457	29.6808	29.2105
	F04	hsa-miR-708	30.9638	Undetermined	30.0509		29.4702	29.2786	27.3492
	F05	hsa-miR-708*	37.2561	33.6108	32.3193		30.6541	32.4249	27.5967
	F06	hsa-miR-1289	Undetermined	Undetermined	Undetermined		31.9017	31.0395	28.8369
	F07	hsa-miR-1228*	28.5171	30.3968	34.6899		26.4464	27.8276	24.9945
	F08	hsa-miR-1290	24.9059	25.8686	27.2159		24.6078	25.2583	20.1248
	F09	hsa-miR-99b*	28.091	28.4546	29.5397		26.8136	27.4778	24.5525
	F10	hsa-miR-1178	Undetermined	Undetermined	Undetermined		31.4457	36.4521	31.6189
	F11	hsa-miR-1179	30.439	Undetermined	38.1301		33.9978	37.1583	31.7944
	F12	hsa-miR-1180	28.671	36.3178	31		26.2869	26.4284	25.0325
	F13	hsa-miR-1182	32.5948	30.5013	30.0205		29.8958	29.2762	27.5753
	F14	hsa-miR-1183	28.4117	28.5646	33.7219		25.7758	27.5531	24.1258
	F15	hsa-miR-1184	32.491	35.127	34.0359		30.5132	31.5838	27.7585
	F16	hsa-miR-1185	Undetermined	Undetermined	Undetermined		Undetermined	Undetermined	32.6821
	F17	hsa-miR-1203	28.2201	30.5128	31.7486		26.3502	27.2435	24.8662
	F18	hsa-miR-1204	Undetermined	Undetermined	Undetermined		37.2566	Undetermined	33.9731
	F19	hsa-miR-1205	Undetermined	Undetermined	Undetermined		31.7141	33.126	29.8226
	F20	hsa-miR-1206	Undetermined	Undetermined	Undetermined		Undetermined	Undetermined	33.2617
	F21	hsa-miR-1207-3p	31.7947	Undetermined	Undetermined		30.3101	32.9369	28.7923
	F22	hsa-miR-1207-5p	24.5565	26.2945	29.025		22.2826	24.4993	20.6875
	F23	hsa-miR-1208	29.3408	31.5352	38.1237		27.7094	29.7923	25.4369
	F24	hsa-miR-1224-3p	32.1873	32.1017	35.3203		27.6496	29.6415	25.7016
	G01	hsa-miR-1224-5p	27.6837	27.8414	32.9653		24.6001	27.2643	24.6968
	G02	hsa-miR-1226	31.9958	Undetermined	29.9462		29.8966	31.4402	29.7738
	G03	hsa-miR-132*	Undetermined	Undetermined	Undetermined		Undetermined	33.688	32.0601
	G04	hsa-miR-135b*	35.3959	Undetermined	29.9868		31.2357	32.4566	28.4142
	G05	hsa-miR-143*	32.5478	34.6332	30.3549		30.0498	31.9177	28.912
	G06	hsa-miR-185*	33.1987	Undetermined	34.6297		30.1854	32.6398	28.0034
	G07	hsa-miR-186*	36.9977	Undetermined	38.0215		30.9142	34.9828	31.4269
	G08	hsa-miR-205*	31.4379	31.3044	30.9383		29.7119	30.9276	30.9261
	G09	hsa-miR-222*	34.022	32.0185	35.4499		32.4269	35.6374	30.4957
	G10	hsa-miR-224*	30.92	31.6405	Undetermined		30.07	33.1807	30.9265
	G11	hsa-miR-31*	30.5286	Undetermined	Undetermined		29.0931	Undetermined	31.0747
	G12	hsa-miR-379*	35.3934	34.916	Undetermined		Undetermined	Undetermined	34.2182
	G13	hsa-miR-450b-3p	Undetermined	Undetermined	Undetermined		36.0055	36.3377	30.1968
	G14	hsa-miR-491-5p	29.6436	Undetermined	30.8763		30.9877	31.9241	28.3218
	G15	hsa-miR-541	35.0183	Undetermined	Undetermined		35.9737	30.4463	32.3816
	G16	hsa-miR-541*	37.0871	34.685	36.4304		28.6777	29.9856	28.4231
	G17	hsa-miR-548e	30.3486	Undetermined	Undetermined		34.9688	Undetermined	35.2976
	G18	hsa-miR-548h	Undetermined	Undetermined	Undetermined		31.2071	32.0071	33.125
	G19	hsa-miR-548i	Undetermined	Undetermined	20.913		30.6927	33.4157	31.1069
	G20	hsa-miR-548j	32.712	31.4043	18.8656		28.3528	32.4034	28.3114
	G21	hsa-miR-548k	Undetermined	Undetermined	Undetermined		31.9089	35.563	31.8691
	G22	hsa-miR-548l	Undetermined	Undetermined	Undetermined		30.8055	35.585	30.184
	G23	hsa-miR-548m	Undetermined	Undetermined	Undetermined		33.0982	Undetermined	33.4678
	G24	hsa-miR-548o	35.2854	30.9048	Undetermined		29.5739	30.5443	31.505
	H01	hsa-miR-573	5.70608	4.37322	14.1656		3.98241	28.5857	26.9727		24.9	31	25.7	29.8
	H02	hsa-miR-577	34.6496	Undetermined	36.533		33.9001	Undetermined	31.0359
	H03	hsa-miR-593	36.3347	Undetermined	Undetermined		31.4791	32.852	28.0998
	H04	hsa-miR-1324	Undetermined	Undetermined	39.5855		36.2454	Undetermined	36.3129
	H05	hsa-miR-609	Undetermined	Undetermined	39.1378		30.2399	33.2156	31.2439
	H06	hsa-miR-627	30.2406	Undetermined	37.5746		Undetermined	34.1327	30.8748
	H07	hsa-miR-629*	29.7052	38.1162	32.5747		27.0393	29.9556	24.5656
	H08	hsa-miR-653	Undetermined	31.6686	36.6931		32.9704	Undetermined	32.9693
	H09	hsa-miR-654-3p	29.8104	33.4704	36.5313		22.9519	Undetermined	32.5382
	H10	hsa-miR-664	26.3674	28.3625	Undetermined		22.6781	29.6909	28.2613
	H11	hsa-miR-675	31.5118	Undetermined	32.9237		28.8875	30.5912	26.8107
	H12	hsa-miR-675*	29.4511	29.5421	30.9779		23.7432	23.5618	21.922
	H13	hsa-miR-720	21.2233	25.4217	25.6783		22.8164	23.0069	17.8876
	H14	hsa-miR-767-3p	Undetermined	Undetermined	38.4414		33.042	33.466	33.4806
	H15	hsa-miR-1291	32.7981	31.1219	Undetermined		30.372	31.8149	29.2183
	H16	hsa-miR-1468	32.073	Undetermined	Undetermined		28.6965	32.7345	29.1542
	H17	hsa-miR-876-3p	Undetermined	Undetermined	Undetermined		Undetermined	Undetermined	Undetermined
	H18	hsa-miR-888	34.9847	Undetermined	Undetermined		33.948	33.7597	29.6212
	H19	hsa-miR-888*	32.2602	Undetermined	24.4583		33.1832	33.9989	29.6058
	H20	hsa-miR-889	30.0628	30.0607	32.3612		30.2989	33.3346	Undetermined
	H21	hsa-miR-891a	35.8093	30.9809	30.5137		26.4282	28.5183	26.4647
	H22	hsa-miR-891b	Undetermined	Undetermined	Undetermined		33.8718	34.7737	33.1791
	H23	hsa-miR-920	Undetermined	Undetermined	Undetermined		32.3292	33.7918	26.7983
	H24	hsa-miR-922	Undetermined	Undetermined	Undetermined		29.6603	Undetermined	Undetermined
	I01	hsa-miR-92b*	27.477	30.1164	29.7733		24.8689	26.2693	24.1185
	I02	hsa-miR-936	32.7312	33.1013	Undetermined		29.6481	32.59	30.3121
	I03	hsa-miR-1294	Undetermined	34.8762	Undetermined		29.6807	31.5019	30.8465
	I04	hsa-miR-1295	34.97	Undetermined	37.6508		28.8455	31.5225	27.4582
	I05	hsa-miR-1296	28.1725	29.4557	35		25.1373	27.9006	24.5344
	I06	hsa-miR-1297	Undetermined	Undetermined	36.0874		36.8386	Undetermined	Undetermined
	I07	hsa-miR-943	31.0785	36.6095	33.2684		28.0947	30.5149	26.6424
	I08	hsa-miR-1298	27.8956	29.7623	29.5913		Undetermined	34.1801	30.5184
	I09	hsa-miR-96*	Undetermined	Undetermined	Undetermined		Undetermined	35.4393	33.0451
	I10	hsa-miR-103a-2*	33.8382	Undetermined	Undetermined		29.4769	31.4141	27.7208
	I11	hsa-miR-105*	31.6194	Undetermined	29.1155		31.5192	32.3231	30.0777
	I12	hsa-miR-106a*	Undetermined	Undetermined	Undetermined		36.6607	37.2554	36.8391
	I13	hsa-miR-1197	Undetermined	Undetermined	Undetermined		34.183	Undetermined	33.5267
	I14	hsa-miR-122*	38.1528	Undetermined	Undetermined		31.0412	31.91	33.0489
	I15	hsa-miR-1227	30.7004	32.4292	32.3028		26.7671	29.5813	26.5662
	I16	hsa-miR-1231	29.5793	31.3979	31.38		25.3382	29.0605	25.0778
	I17	hsa-miR-1233	26.8731	29.2463	32.8211		24.7279	26.7304	23.3562
	I18	hsa-miR-1236	33.284	34.4705	Undetermined		28.3291	29.7959	27.7774
	I19	hsa-miR-1237	28.3229	30.0142	31.7383		24.7624	27.2309	21.2393
	I20	hsa-miR-1238	28.122	29.8787	32.4145		24.7047	26.2322	23.8706
	I21	hsa-miR-124*	35.6336	38.0881	34.2681		30.0044	34.3394	31.0365
	I22	hsa-miR-1243	34.4485	Undetermined	28.7578		35.0499	Undetermined	33.0382
	I23	hsa-miR-1244	30.51	30.2513	Undetermined		35.4897	37.392	26.9793
	I24	hsa-miR-1245	29.8429	Undetermined	35.4809		32.589	Undetermined	34.9286
	J01	hsa-miR-1247	24.3368	26.3516	30.2262		22.7827	24.5415	19.4796
	J02	hsa-miR-1249	30.7392	33.0934	Undetermined		28.8558	30.9011	27.461
	J03	hsa-miR-1250	35.2594	Undetermined	Undetermined		30.3614	31.9955	29.0541
	J04	hsa-miR-1251	Undetermined	Undetermined	Undetermined		34.2829	33.8383	30.3261
	J05	hsa-miR-1252	Undetermined	Undetermined	22.7132		Undetermined	36.3807	33.0939
	J06	hsa-miR-1253	21.9337	22.6008	18.5371		20.7149	28.6918	28.2927
	J07	hsa-miR-144*	31.2429	Undetermined	Undetermined		29.3525	31.377	30.0545
	J08	hsa-miR-146a*	34.9861	35.5084	33.8105		32.9796	35.5039	33.907
	J09	hsa-miR-1471	26.3978	29.6592	29.2145		26.722	28.425	25.7935
	J10	hsa-miR-148a*	Undetermined	Undetermined	Undetermined		32.9154	36.3708	29.0023
	J11	hsa-miR-148b*	30.473	34.2453	33.5305		29.6068	31.3361	27.3761
	J12	hsa-miR-154*	Undetermined	Undetermined	Undetermined		30.6285	30.6448	30.7276
	J13	hsa-miR-155*	Undetermined	Undetermined	36.9006		Undetermined	34.0449	32.1867
	J14	hsa-miR-1537	Undetermined	Undetermined	Undetermined		Undetermined	Undetermined	Undetermined
	J15	hsa-miR-18b*	33.2397	29.6216	39.0051		28.8903	29.7874	27.1789
	J16	hsa-miR-192*	34.6284	31.9976	36.0348		31.4977	33.6273	31.9573
	J17	hsa-miR-194*	31.7375	Undetermined	Undetermined		29.569	32.3518	28.314
	J18	hsa-miR-195*	29.9137	31.3633	Undetermined		26.0984	27.4947	23.998
	J19	hsa-miR-196b*	30.5534	30.3878	34.4731		27.5742	28.6545	26.7501
	J20	hsa-miR-20b*	33.2363	35.3666	35.802		28.8239	31.3818	27.7829
	J21	hsa-miR-218-1*	32.7365	33.6347	29.9718		29.6568	30.8181	29.7731
	J22	hsa-miR-218-2*	33.0905	34.2956	33.2759		27.0804	30.4826	28.1346
	J23	hsa-miR-223*	Undetermined	Undetermined	Undetermined		34.7772	32.7068	32.4301
	J24	hsa-miR-23a*	31.5012	35.053	Undetermined		29.8643	33.7534	25.3387
	K01	hsa-miR-23b*	Undetermined	Undetermined	36.7803		30.6121	30.6303	27.6429
	K02	hsa-miR-26a-1*	25.6171	Undetermined	16.6106		32.6491	32.725	28.8539
	K03	hsa-miR-26a-2*	31.6761	34.839	Undetermined		Undetermined	Undetermined	32.5539
	K04	hsa-miR-32*	30.2112	37.4956	Undetermined		30.4259	33.4654	30.7649
	K05	hsa-miR-335*	29.9445	30.1529	31.8463		27.5801	29.9997	26.7371
	K06	hsa-miR-33a*	34.5424	Undetermined	29.4559		30.7123	35.3452	29.803
	K07	hsa-miR-34a*	31.4863	Undetermined	25.7405		27.8236	33.497	29.0498
	K08	hsa-miR-374a*	29.9028	Undetermined	31.4903		Undetermined	Undetermined	Undetermined
	K09	hsa-miR-449b*	33.1734	31.2304	31.3777		26.1242	27.4022	26.0643
	K10	hsa-miR-497*	Undetermined	Undetermined	29.6912		Undetermined	Undetermined	36.6035
	K11	hsa-miR-499-3p	Undetermined	Undetermined	30.026		32.7051	33.3318	33.1561
	K12	hsa-miR-499-5p	Undetermined	Undetermined	38.8051		31.0266	35.4171	29.4793
	K13	hsa-miR-505*	30.3263	33.1665	Undetermined		Undetermined	37.9055	27.9999
	K14	hsa-miR-545*	30.9931	Undetermined	Undetermined		Undetermined	35.8902	Undetermined
	K15	hsa-miR-548g	Undetermined	Undetermined	Undetermined		Undetermined	33.8948	Undetermined
	K16	hsa-miR-548n	Undetermined	Undetermined	38.3441		36.9287	37.0667	33.6186
	K17	hsa-miR-556-3p	32.9654	Undetermined	Undetermined		31.577	Undetermined	33.3798
	K18	hsa-miR-569	31.486	30.9935	32.7387		32.7654	33.007	32.8235
	K19	hsa-miR-596	25.8893	29.451	30.2235		22.0529	26.0818	22.0863
	K20	hsa-miR-1538	31.734	30.8515	Undetermined		28.6774	29.0129	24.9554
	K21	hsa-miR-599	Undetermined	Undetermined	32.7965		Undetermined	Undetermined	Undetermined
	K22	hsa-miR-601	32.2447	31.3016	36.7261		29.16	31.0376	27.6708
	K23	hsa-miR-606	35.3665	Undetermined	Undetermined		Undetermined	37.9807	36.291
	K24	hsa-miR-615-5p	27.8112	27.595	27.8807		26.846	28.7057	26.7448
	L01	hsa-miR-620	Undetermined	Undetermined	Undetermined		Undetermined	Undetermined	Undetermined
	L02	hsa-miR-625*	28.0149	30.466	Undetermined		25.5267	24.6929	23.1791
	L03	hsa-miR-631	27.7945	27.9529	28.2552		26.1129	27.7843	25.7195
	L04	hsa-miR-634	Undetermined	Undetermined	Undetermined		31.531	Undetermined	30.4701
	L05	hsa-miR-1539	30.4499	30.4617	33.3082		25.9964	28.2072	22.6437
	L06	hsa-miR-655	28.8045	Undetermined	Undetermined		30.5481	31.4886	Undetermined
	L07	hsa-miR-656	26.6753	23.5739	20.8217		21.9562	29.6106	29.9781
	L08	hsa-miR-661	27.3804	27.3856	26.0812		25.9329	27.8727	25.7139
	L09	hsa-miR-664*	Undetermined	Undetermined	Undetermined		Undetermined	Undetermined	32.2538
	L10	hsa-miR-7-1*	30.6728	29.933	36.5055		29.634	32.0109	29.1206
	L11	hsa-miR-7-2*	25.0933	24.4235	24.5981		23.3415	25.1937	25.5234
	L12	hsa-miR-1825	28.4219	29.3798	31.1062		25.4647	26.9317	25.0183
	L13	hsa-miR-892a	Undetermined	Undetermined	Undetermined		27.8118	Undetermined	32.6124
	L14	hsa-miR-99a*	31.9732	Undetermined	32.0718		31.2711	32.275	30.4386
	L15	hsa-miR-1255a	Undetermined	Undetermined	29.9809		Undetermined	Undetermined	34.4129
	L16	hsa-miR-1256	34.3351	Undetermined	Undetermined		29.6338	33.7168	31.7404
	L17	hsa-miR-1257	32.3504	34.5185	Undetermined		29.3119	30.723	27.3017
	L18	hsa-miR-1258	30.3864	Undetermined	Undetermined		30.6028	32.5658	29.3241
	L19	hsa-miR-1260	20.2332	24.7168	27.0141		21.5128	21.703	17.5075
	L20	hsa-miR-1262	31.4582	Undetermined	Undetermined		36.7018	32.5296	30.0578
	L21	hsa-miR-1263	37.3557	36.8791	Undetermined		33.0661	Undetermined	30.7884
	L22	hsa-miR-1264	Undetermined	Undetermined	Undetermined		33.2245	34.4942	32.2789
	L23	hsa-miR-1265	Undetermined	Undetermined	30.8594		31.3767	35.6376	31.8652
	L24	hsa-miR-1266	34.7738	34.9637	Undetermined		29.6628	30.9017	28.966
	M01	hsa-miR-1267	Undetermined	32.9903	35.3951		29.8764	31.6329	33.1581
	M02	hsa-miR-1269	30.0798	31.738	1.65856		29.77	29.7775	26.664
	M03	hsa-miR-1270	34.2576	Undetermined	Undetermined		29.4057	32.8192	29.7648
	M04	hsa-miR-1271	28.9874	31.2822	39.2467		29.3839	31.5101	26.4178
	M05	hsa-miR-1272	30.822	31.1315	30.3225		29.6211	31.8174	30.1812
	M06	hsa-miR-1273	Undetermined	36.8672	31.8802		33.3076	34.2026	32.4829
	M07	hsa-miR-1276	31.5522	Undetermined	Undetermined		29.7162	30.8716	27.9829
	M08	hsa-miR-1277	Undetermined	Undetermined	Undetermined		Undetermined	34.199	Undetermined
	M09	hsa-miR-544b	Undetermined	Undetermined	Undetermined		29.9987	37.0021	31.3714
	M10	hsa-miR-3193	Undetermined	Undetermined	Undetermined		31.8775	35.5742	32.2809
	M11	hsa-miR-592	Undetermined	Undetermined	38.5041		30.1067	Undetermined	29.0066
	M12	hsa-miR-3159	21.9059	19.1245	17.8917		16.9404	27.1163	25.2603
	M13	hsa-miR-2115	Undetermined	Undetermined	34.3181		29.8376	Undetermined	30.6499
	M14	hsa-miR-302d	32.3419	32.5209	38.3118		28.8821	31.1939	29.8271
	M15	hsa-miR-548u	34.7974	32.8891	35.4828		27.9239	37.4363	39.046
	M16	hsa-miR-3190	27.1756	25.2262	20.6385		21.917	26.1061	25.584
	M17	hsa-miR-765	24.9235	23.519	24.7046		24.3707	30.1692	25.3923
	M18	hsa-miR-3690	35.2462	Undetermined	Undetermined		33.0095	31.9209	30.0387
	M19	hsa-miR-200c*	32.2822	36.1617	37		28.2915	29.2457	29.2114
	M20	hsa-miR-3150a-3p	28.7355	28.4881	28.2801		27.3453	28.561	28.0481
	M21	hsa-miR-3153	Undetermined	35.4734	Undetermined		31.4192	33.1219	25.4252
	M22	hsa-miR-4278	34.3769	32.7249	35.6827		30.7689	29.7882	29.0685
	M23	hsa-miR-3151	35.2152	32.3138	Undetermined		31.4417	31.5181	28.5075
	M24	hsa-miR-3157-5p	33.5331	35.7282	33.8731		28.4219	30.357	28.633
	N01	hsa-miR-3148	33.4005	33.3713	29.3307		33.8358	38.2059	31.7713
	N02	hsa-miR-4317	Undetermined	Undetermined	Undetermined		30.5467	34.3189	29.7708
	N03	hsa-miR-3133	Undetermined	24.0641	5.33717		35.5887	32.863	33.9004
	N04	hsa-miR-3136-5p	Undetermined	Undetermined	1.36197		33.7481	Undetermined	30.5903
	N05	hsa-miR-516a-5p	33.6045	33.3566	25.8992		Undetermined	Undetermined	32.0581
	N06	hsa-miR-3614-3p	32.7935	Undetermined	5.59922		24.332	25.047	24.8252
	N07	hsa-miR-323b-5p	28.4451	25.2948	29.6749		28.3507	30.9014	28.2866
	N08	hsa-miR-3131	27.7511	27.6198	31.5639		25.8528	27.5393	24.1081
	N09	hsa-miR-4297	33.6555	Undetermined	14.862		Undetermined	28.9386	26.8965
	N10	hsa-miR-548b-5p	21.4133	20.6101	17.9835		14.8538	30.1688	28.1824
	N11	hsa-miR-3129-5p	Undetermined	35.1205	5.68699		30.5384	Undetermined	33.0607
	N12	hsa-miR-3191	30.713	31.1038	32.348		27.0484	28.354	27.1432
	N13	hsa-miR-183*	28.7975	27.2038	27.4758		26.6541	30.4985	26.0915
	N14	hsa-miR-3916	32.58	36.2496	34.3552		29.3556	31.1001	29.2073
	N15	hsa-miR-19b-1*	Undetermined	Undetermined	Undetermined		27.5361	30.9006	28.2647
	N16	hsa-miR-2114	34.5817	36.0147	32.9808		31.9552	32.5471	30.7514
	N17	hsa-miR-181a-2*	28.8926	32.3861	32.0365		29.7609	31.8629	30.6213
	N18	hsa-miR-4298	30.6072	31.4586	37.6682		28.7919	29.8788	26.3612
	N19	hsa-miR-367	Undetermined	Undetermined	35.965		34.4852	36.0592	32.3526
	N20	hsa-miR-3924	31.7707	Undetermined	35.9185		31.343	Undetermined	32.0223
	N21	hsa-miR-3655	29.878	Undetermined	39.2729		27.2918	29.8145	25.4279
	N22	hsa-miR-3152-3p	34.802	35.5925	38.1235		29.2312	34.5038	32.1264
	N23	hsa-miR-3144-5p	Undetermined	22.1277	14.4037		30.3348	34.4616	28.3981
	N24	hsa-miR-500a	29.017	31.9602	39.9446		29.8411	31.975	27.2356
	O01	hsa-miR-3673	Undetermined	Undetermined	39.7095		36.8204	Undetermined	Undetermined
	O02	hsa-miR-3180-3p	30.5161	30.4139	32.7485		25.717	27.8722	25.7501
	O03	hsa-miR-3145-3p	Undetermined	Undetermined	34.9725		38.0676	Undetermined	32.9063
	O04	hsa-miR-3657	Undetermined	Undetermined	Undetermined		Undetermined	33.3628	37.8546
	O05	hsa-miR-3941	37.2897	Undetermined	37.9246		34.7058	Undetermined	32.7903
	O06	hsa-miR-4264	36.659	37.3281	Undetermined		35.948	Undetermined	30.5736
	O07	hsa-miR-3923	31.4778	37.9135	37.3063		30.252	30.4963	28.9387
	O08	hsa-miR-548t	Undetermined	31.4819	Undetermined		36.2904	Undetermined	34.3236
	O09	hsa-miR-4271	Undetermined	Undetermined	Undetermined		28.6019	37.9325	30.2547
	O10	hsa-miR-4318	31.5341	31.9685	37		34.0361	33.9718	29.415
	O11	hsa-miR-3116	36.2016	Undetermined	Undetermined		36.7392	32.9281	30.7193
	O12	hsa-miR-10a*	31.7665	Undetermined	35.1006		28.9917	Undetermined	30.7151
	O13	hsa-miR-3065-3p	30.7656	Undetermined	33.7532		31.1081	32.5524	33.1144
	O14	hsa-miR-874	28.5905	32.7933	36.8687		27.3823	28.3787	25.1833
	O15	hsa-miR-552	36.7301	33.0991	Undetermined		30.4901	34.0054	31.7239
	O16	hsa-miR-196a*	35.0552	Undetermined	Undetermined		32.4003	31.8406	28.8762
	O17	hsa-miR-15a*	30.3993	33.6732	33.3184		26.8285	28.2915	25.9874
	O18	hsa-miR-3141	25.6558	27.9894	29.5389		24.6251	26.4106	21.776
	O19	hsa-miR-3179	Undetermined	Undetermined	Undetermined		Undetermined	Undetermined	Undetermined
	O20	hsa-miR-30d*	34.1447	36.0105	35.5054		28.5312	29.7646	28.3855
	O21	hsa-miR-493*	28.9222	Undetermined	Undetermined		32.5242	30.3943	31.553
	O22	hsa-miR-1976	30.3653	32.2221	30.8718		26.2931	27.7933	24.3968
	O23	hsa-miR-4274	27.4217	27.8994	28.6679		23.3736	25.0325	21.6776
	O24	hsa-miR-3165	Undetermined	35.5002	Undetermined		31.1465	34.6491	31.2899
	P01	hsa-miR-4308	37.4935	Undetermined	33.6127		Undetermined	Undetermined	33.8434
	P02	hsa-miR-520a-3p	32.1951	Undetermined	Undetermined		30.6617	33.7655	30.3319
	P03	hsa-miR-3160-3p	33.441	Undetermined	35		Undetermined	34.2788	32.4791
	P04	hsa-miR-4316	31.4093	Undetermined	32.9231		25.9648	29.7676	26.8422
	P05	hsa-miR-3144-3p	Undetermined	Undetermined	Undetermined		33.6546	34.6639	32.6553
	P06	hsa-miR-3138	Undetermined	37.6955	31.9368		31.0656	32.2793	29.1995
	P07	hsa-miR-136	31.1953	Undetermined	Undetermined		33.614	Undetermined	33.6707
	P08	hsa-miR-509-3p	34.0144	33.244	Undetermined		29.4728	31.8023	28.5767
	P09	hsa-miR-589*	Undetermined	Undetermined	Undetermined		31.6639	34.9338	31.335
	P10	hsa-miR-3910	Undetermined	35.8617	Undetermined		33.2193	31.5827	32.5249
	P11	hsa-miR-548q	31.7705	31.3592	36.2726		31.1116	31.3783	30.7484
	P12	hsa-miR-2278	29.5828	31.8103	34.158		27.4184	28.8953	26.7679
	P13	cel-miR-39	36.5405	36.9497	Undetermined		34.6228	37.7443	32.6653
	P14	cel-miR-39	35.6132	Undetermined	36.9022		31.3742	32.9903	31.997
	P15	SNORD61	28.192	32.7441	38.1756		29.1003	28.288	25.7968
	P16	SNORD68	25.7244	30.2027	19.9493		30.3788	28.0601	20.9328
	P17	SNORD72	Undetermined	28.0816	23.9103		31.6932	Undetermined	29.9664
	P18	SNORD95	23.8603	27.2573	30.0834		26.0707	24.5566	20.9876
	P19	SNORD96A	30.4846	31.3698	31.3471		29.1242	29.3416	25.7032
	P20	RNU6-2	24.4865	29.2433	32.1942		25.819	27.3391	18.948
	P21	miRTC	22.5272	27.6135	27.1326		17.2506	17.8386	18.0101
	P22	miRTC	22.5732	27.3895	28.5585		17.9733	18.3813	18.2544
	P23	PPC	16.3786	15.4449	15.7218		14.8764	16.6489	17.8691
	P24	PPC	15.9017	15.6837	15.5952		15.0073	17.6515	16.9542
Plate 3	A01	hsa-miR-4315	31.7785	30.4574	28.564		29.9073	28.7282	28.0433
	A02	hsa-miR-644	Undetermined	Undetermined	34.3654		Undetermined	Undetermined	32.1905
	A03	hsa-miR-2110	29.978	Undetermined	29.1376		31.3913	33.1092	27.2872
	A04	hsa-miR-27b*	31.7896	Undetermined	34.6902		Undetermined	33.2768	29.9058
	A05	hsa-miR-3607-3p	30.4671	Undetermined	32.4889		36.0976	32.5215	27.5301
	A06	hsa-miR-3173-3p	20.8524	20.5596	20.5645		25.1038	22.5342	22.7163
	A07	hsa-miR-320e	19.9997	18.0535	18.7946		33.6158	30.8893	27.4076		26	31.8	27.3	29.9
	A08	hsa-miR-548x	Undetermined	Undetermined	Undetermined		29.8831	Undetermined	Undetermined
	A09	hsa-miR-3613-3p	35.3483	22.6029	23.3508		32.412	32.159	29.4979
	A10	hsa-miR-3154	27.5973	28.6642	27.6025		28.5519	26.9118	25.2747
	A11	hsa-miR-302e	34.4398	35.9663	33.6829		33.0469	37.0092	30.8941
	A12	hsa-miR-3913-5p	Undetermined	Undetermined	Undetermined		35.7617	31.1654	34.0714
	A13	hsa-miR-924	Undetermined	Undetermined	33.5519		36.0753	33.1428	32.0777
	A14	hsa-miR-3670	Undetermined	Undetermined	34.5247		33.5211	33.9993	32.5333
	A15	hsa-miR-2355-3p	32.8383	Undetermined	31.6056		36.7246	33.6412	30.3292
	A16	hsa-miR-3607-5p	Undetermined	34.0277	36.3161		Undetermined	35.6653	30.2826
	A17	hsa-miR-3667-5p	34.8605	38.0762	32.4971		34.8803	35.8621	30.822
	A18	hsa-miR-518e	Undetermined	Undetermined	31.7977		Undetermined	33.033	32.3853
	A19	hsa-miR-4276	36.8828	Undetermined	32.1234		32.1368	32.4437	29.7901
	A20	hsa-miR-624	Undetermined	Undetermined	30.9023		Undetermined	Undetermined	Undetermined
	A21	hsa-miR-3612	Undetermined	Undetermined	Undetermined		Undetermined	Undetermined	32.3831
	A22	hsa-miR-4254	32.8893	33.5509	29.6		30.7993	31.2915	29.0892
	A23	hsa-miR-4260	30.3959	31.774	28.0163		29.8672	31.2732	25.7817
	A24	hsa-miR-885-3p	34.8334	Undetermined	31.4497		32.6938	33.2936	30.4818
	B01	hsa-miR-4324	Undetermined	Undetermined	Undetermined		Undetermined	Undetermined	33.9168
	B02	hsa-miR-3938	32.033	31.3198	31.312		31.154	32.2799	29.8949
	B03	hsa-miR-642b	31.0471	36.2989	30.5542		28.7028	33.7126	23.1664
	B04	hsa-miR-548v	31.6831	Undetermined	30.3265		31.6144	33.3579	32.2071
	B05	hsa-miR-4262	Undetermined	Undetermined	33.5194		Undetermined	37.6994	33.1024
	B06	hsa-miR-3118	32.6409	34.7567	33.7259		Undetermined	35.057	33.3687
	B07	hsa-miR-3919	Undetermined	Undetermined	36.5558		Undetermined	33.4769	31.4233
	B08	hsa-miR-3137	30.8965	34.3436	29.6925		30.044	31.3579	26.7651
	B09	hsa-miR-3605-3p	Undetermined	Undetermined	31.5264		33.5722	33.3258	32.5969
	B10	hsa-miR-3666	31.5796	28.66	24.0256		31.1647	31.0678	29.3304
	B11	hsa-miR-645	31.2562	Undetermined	29.6327		30.4836	31.2894	28.0484
	B12	hsa-miR-617	30.0216	35.5506	29.7877		31.3514	30.4909	26.3848
	B13	hsa-miR-3149	33.5477	Undetermined	29.8461		31.8383	31.8807	30.3973
	B14	hsa-miR-323b-3p	26.5759	25.4355	26.3642		27.3935	24.3761	26.602
	B15	hsa-miR-4255	Undetermined	Undetermined	Undetermined		Undetermined	Undetermined	35.2968
	B16	hsa-miR-551b*	31.8338	33.4722	30.0455		30.8295	32.985	28.2703
	B17	hsa-miR-3912	31.6608	Undetermined	Undetermined		Undetermined	Undetermined	35.745
	B18	hsa-miR-3925-5p	30.5619	34.333	28.6092		26.2716	28.9813	27.6469
	B19	hsa-miR-4285	33.4215	35.2822	34.4103		32.4582	31.4459	30.5855
	B20	hsa-miR-4252	30.646	32.0982	28.0844		30.8475	29.933	26.2226
	B21	hsa-miR-1193	27.878	21.4223	20.8643		29.6464	Undetermined	29.2905
	B22	hsa-miR-483-5p	29.8847	30.7207	28.9403		28.9846	29.538	25.1315
	B23	hsa-miR-4295	Undetermined	Undetermined	Undetermined		Undetermined	32.9064	32.2943
	B24	hsa-miR-3669	Undetermined	Undetermined	Undetermined		Undetermined	Undetermined	32.2789
	C01	hsa-miR-1260b	31.1785	30.6065	24.7817		27.0709	28.2687	25.7129
	C02	hsa-miR-3667-3p	Undetermined	Undetermined	32.419		31.9182	34.2518	30.5164
	C03	hsa-miR-604	36.3846	Undetermined	31.8631		29.3911	34.7043	29.7084
	C04	hsa-miR-1248	Undetermined	Undetermined	33.0797		34.6994	Undetermined	28.1217
	C05	hsa-miR-4312	34.5425	35.4327	30.1944		29.7871	28.8677	27.5548
	C06	hsa-miR-154	27.4307	29.3378	27.895		31.9044	30.1595	30.8765
	C07	hsa-miR-4326	28.8319	30.2513	28.2016		30.5868	30.513	29.7522
	C08	hsa-miR-4304	29.8868	29.8753	27.884		28.7263	29.3523	25.9058
	C09	hsa-miR-3918	31.1912	36.7963	29.6777		31.1682	30.4802	26.8862
	C10	hsa-miR-3674	Undetermined	Undetermined	30.7824		Undetermined	32.6522	32.4625
	C11	hsa-miR-3174	37.5451	36.4686	31.808		32.7257	36.327	30.2203
	C12	hsa-miR-3671	Undetermined	Undetermined	36.6839		34.7008	35.7687	32.799
	C13	hsa-miR-466	Undetermined	32.7462	30.6153		32.9635	33.7777	31.0796
	C14	hsa-miR-3175	Undetermined	Undetermined	31.4853		34.6788	34.061	31.4845
	C15	hsa-miR-4294	31.8843	Undetermined	29.8578		32.7985	31.9325	28.2639
	C16	hsa-miR-3182	31.2028	31.937	30.0948		26.8249	23.841	29.6942
	C17	hsa-miR-548aa	34.7631	35.5106	29.1416		33.8166	32.3103	32.9771
	C18	hsa-miR-3678-5p	Undetermined	36.9705	29.0169		33.9941	34.2305	30.4459
	C19	hsa-miR-3124-5p	Undetermined	Undetermined	33.0138		31.8017	35.8762	29.7134
	C20	hsa-miR-3162-5p	29.1913	30.7717	28.4305		30.1303	31.4702	26.6923
	C21	hsa-miR-3684	Undetermined	Undetermined	35.181		Undetermined	Undetermined	30.5896
	C22	hsa-miR-3659	Undetermined	Undetermined	36.1994		Undetermined	Undetermined	35.0362
	C23	hsa-miR-4325	34.7171	36.3762	31.2516		30.4297	31.5355	29.0386
	C24	hsa-miR-34c-3p	29.0817	29.8342	27.419		27.9773	28.4637	25.9025
	D01	hsa-miR-2355-5p	Undetermined	Undetermined	31.5568		Undetermined	35.5697	32.9443
	D02	hsa-miR-548y	32.6501	Undetermined	35.3531		31.872	32.297	31.4452
	D03	hsa-miR-553	Undetermined	Undetermined	38.0758		Undetermined	Undetermined	33.7526
	D04	hsa-miR-676	Undetermined	Undetermined	35.5305		35.2851	Undetermined	31.6049
	D05	hsa-miR-3199	Undetermined	35.6892	32.3165		32.276	35.115	29.8561
	D06	hsa-miR-670	31.4392	Undetermined	32.904		34.273	31.2472	29.3385
	D07	hsa-miR-16-2*	28.3708	29.5514	30.4511		36.0821	32.7868	30.9245
	D08	hsa-miR-187*	21.9947	21.7691	19.7702		28.492	29.2483	27.3279
	D09	hsa-miR-593*	34.617	33.3398	28.9755		29.1231	30.875	27.8821
	D10	hsa-miR-3130-5p	27.4227	31.5595	28.793		26.4042	25.4187	25.172
	D11	hsa-miR-4293	33.0351	Undetermined	31.9131		Undetermined	34.7946	29.3591
	D12	hsa-miR-3921	Undetermined	Undetermined	34.7794		Undetermined	Undetermined	32.6344
	D13	hsa-miR-3682-3p	28.7379	32.1911	28.6299		26.9703	30.3529	27.3346
	D14	hsa-miR-548s	30.8724	Undetermined	30.5421		32.3776	32.2662	29.7
	D15	hsa-miR-147b	35.9648	36.672	31.8561		35.8787	34.7689	31.1093
	D16	hsa-miR-3907	26.3844	28.4049	24.9609		26.6041	24.994	21.5906
	D17	hsa-miR-3943	24.9255	25.4232	23.8812		29.8378	28.6157	27.9442
	D18	hsa-miR-3675-5p	37.1683	Undetermined	Undetermined		Undetermined	Undetermined	32.7065
	D19	hsa-miR-378b	28.6862	32.9523	28.888		32.8746	30.989	27.2364
	D20	hsa-miR-3685	Undetermined	Undetermined	24.8438		Undetermined	Undetermined	31.9812
	D21	hsa-miR-508-5p	36.9415	34.5736	30.6815		33.8361	31.7256	29.728
	D22	hsa-miR-3606	Undetermined	Undetermined	Undetermined		Undetermined	Undetermined	Undetermined
	D23	hsa-miR-3120-3p	Undetermined	31.0437	30.4438		31.2787	33.1484	29.888
	D24	hsa-miR-3194-5p	28.0193	30.1524	27.6327		26.8988	28.5366	24.4736
	E01	hsa-miR-377	31.9309	Undetermined	29.7287		32.2984	31.7916	31.7277
	E02	hsa-miR-1912	34.5163	32.5892	29.7538		31.0739	31.8667	28.0881
	E03	hsa-miR-3164	19.6502	18.6325	18.9097		29.5256	26.2969	28.3529
	E04	hsa-miR-182*	33.5304	Undetermined	32.942		37.6663	33.6697	26.7049
	E05	hsa-miR-4261	32.6314	34.5672	27.9785		29.737	31.1668	27.8082
	E06	hsa-miR-490-5p	29.5191	30.9543	29.4842		31.64	30.5981	27.15
	E07	hsa-miR-3681*	Undetermined	Undetermined	31.4526		Undetermined	Undetermined	32.6065
	E08	hsa-miR-640	31.5046	35.4841	28.968		30.6429	31.7954	26.8194
	E09	hsa-miR-3713	32.763	Undetermined	31.4329		Undetermined	34.9464	33.0317
	E10	hsa-miR-3616-3p	29.461	Undetermined	31.8703		Undetermined	Undetermined	32.4018
	E11	hsa-miR-3616-5p	25.8875	Undetermined	Undetermined		Undetermined	Undetermined	35.9072
	E12	hsa-miR-4288	Undetermined	Undetermined	33.7406		Undetermined	34.4898	32.4588
	E13	hsa-miR-4273	Undetermined	Undetermined	34.1908		Undetermined	35.3178	32.4593
	E14	hsa-miR-4291	26.8675	27.9673	27.0804		29.56	28.6139	26.3095
	E15	hsa-miR-654-5p	32.3448	30.0673	29.5721		25.8239	33.2883	29.183
	E16	hsa-miR-764	Undetermined	Undetermined	34.7984		32.0506	36.4996	29.9024
	E17	hsa-miR-3945	Undetermined	Undetermined	32.0607		32.701	34.7657	32.1495
	E18	hsa-miR-2117	31.7107	Undetermined	30.2207		27.1307	25.6948	25.9357
	E19	hsa-miR-4283	Undetermined	Undetermined	30.7667		34.2308	33.0825	29.7113
	E20	hsa-miR-3186-3p	31.7416	32.44	30.2303		27.9136	30.8235	26.9963
	E21	hsa-miR-3662	Undetermined	Undetermined	31.4969		36.9789	35.8208	33.3822
	E22	hsa-miR-4311	30.5853	Undetermined	31.1065		31.4003	31.6524	31.3366
	E23	hsa-miR-3163	Undetermined	Undetermined	30.9578		36.5694	34.5558	30.3605
	E24	hsa-miR-3935	36.0337	34.1968	Undetermined		30.7324	30.951	28.6087
	F01	hsa-miR-2276	32.451	32.6715	28.1308		27.6759	26.314	25.9126
	F02	hsa-miR-514b-3p	34.9279	Undetermined	34.0379		34.844	32.8515	30.7379
	F03	hsa-miR-4307	Undetermined	Undetermined	Undetermined		Undetermined	Undetermined	32.2527
	F04	hsa-miR-100*	19.1028	17.3688	17.8917		29.8293	34.8716	32.3664
	F05	hsa-miR-1255b	Undetermined	Undetermined	32.5365		Undetermined	Undetermined	31.5884
	F06	hsa-miR-1827	37.2475	Undetermined	Undetermined		Undetermined	36.0011	36.7943
	F07	hsa-miR-4328	37.5263	Undetermined	31.5744		38.6037	33.4778	31.3483
	F08	hsa-miR-3200-5p	27.806	31.293	27.3221		26.4425	26.0408	24.6998
	F09	hsa-miR-3122	Undetermined	Undetermined	33.0189		33.4766	31.753	29.2784
	F10	hsa-miR-3654	29.4487	32.0354	30.5212		32.4414	29.7965	28.3229
	F11	hsa-miR-1273d	30.6664	33.5741	29.7965		30.6618	31.7685	30.6983
	F12	hsa-miR-4282	33.8386	35.1134	32.9861		35.6128	32.2774	30.9177
	F13	hsa-miR-374c	Undetermined	Undetermined	36.2128		30.9741	32.431	31.3401
	F14	hsa-miR-296-3p	28.9053	29.024	26.9118		28.9616	29.0063	25.3354
	F15	hsa-miR-3146	Undetermined	Undetermined	Undetermined		Undetermined	32.8624	33.8976
	F16	hsa-miR-4280	33.8745	Undetermined	31.9257		32.4906	31.8006	30.5368
	F17	hsa-miR-548w	32.2576	Undetermined	31.5337		31.1819	32.7009	29.7755
	F18	hsa-miR-3147	27.7175	29.3982	27.0525		28.4228	28.9753	24.861
	F19	hsa-miR-887	28.6659	30.7767	27.2773		27.5739	28.5969	25.6517
	F20	hsa-miR-3143	Undetermined	Undetermined	33.4108		Undetermined	Undetermined	32.3356
	F21	hsa-miR-4268	35.94	Undetermined	31.131		32.3911	35.2218	28.7993
	F22	hsa-miR-1911*	36.2064	Undetermined	29.0013		32.7095	31.2073	28.5709
	F23	hsa-miR-519b-3p	Undetermined	Undetermined	30.037		Undetermined	30.8442	37.7308
	F24	hsa-miR-3680	34.0339	Undetermined	34.6267		35.8326	32.9939	29.8593
	G01	hsa-miR-16-1*	30.794	34.5224	29.889		30.6178	30.8096	27.3152
	G02	hsa-miR-4277	Undetermined	Undetermined	35.179		33.9348	34.0004	31.5553
	G03	hsa-miR-3917	Undetermined	Undetermined	31.3969		31.6704	30.7355	28.9997
	G04	hsa-miR-668	31.0642	31.6097	29.9861		30.6943	30.5935	28.987
	G05	hsa-miR-3185	30.4169	29.9562	28.7962		30.0769	29.9474	24.7376
	G06	hsa-miR-500a*	29.5364	32.2995	30.4506		35.4305	32.5055	28.8714
	G07	hsa-miR-3926	29.2697	36.7546	28.2751		28.6463	30.4292	26.6399
	G08	hsa-miR-892b	19.4146	Undetermined	33.0908		Undetermined	Undetermined	31.387
	G09	hsa-miR-3140-3p	Undetermined	Undetermined	35.4683		Undetermined	35.9294	34.4859
	G10	hsa-miR-3611	Undetermined	Undetermined	Undetermined		36.3767	Undetermined	37.6273
	G11	hsa-miR-3142	Undetermined	38.2118	29.4126		33.2306	32.144	30.1169
	G12	hsa-miR-26b*	30.1883	29.434	31.1082		30.3451	32.0958	29.4714
	G13	hsa-miR-744*	Undetermined	Undetermined	32.8007		31.984	34.5774	27.77
	G14	hsa-miR-1914	30.9009	37.335	28.8849		29.5099	30.9881	27.3224
	G15	hsa-miR-1909*	29.1769	28.629	26.5181		27.7695	28.3643	24.601
	G16	hsa-miR-3676	31.3116	Undetermined	31.7922		34.5669	33.5427	29.368
	G17	hsa-miR-4302	28.6848	29.7877	28.6356		25.702	28.9458	23.7538
	G18	hsa-miR-338-5p	31.0009	Undetermined	28.5514		29.9451	30.7473	27.4346
	G19	hsa-miR-339-3p	29.6783	Undetermined	28.7458		30.2629	31.0303	27.5382
	G20	hsa-miR-2114*	33.0107	Undetermined	30.2525		35.0278	32.3738	29.2631
	G21	hsa-miR-4286	23.047	25.9311	24.5545		26.6549	25.5692	21.5954
	G22	hsa-miR-3618	Undetermined	Undetermined	Undetermined		Undetermined	Undetermined	28.3098
	G23	hsa-miR-3683	21.3074	Undetermined	Undetermined		Undetermined	35.913	36.575
	G24	hsa-miR-4314	Undetermined	Undetermined	35.3278		31.4394	33.7471	29.0165
	H01	hsa-miR-3132	32.9749	34.7349	29.9146		32.6505	32.1675	28.3744
	H02	hsa-miR-520a-5p	Undetermined	Undetermined	36.5637		Undetermined	Undetermined	33.6142
	H03	hsa-miR-1910	28.3873	29.3402	26.0608		26.9158	27.5397	23.2702
	H04	hsa-miR-3679-3p	Undetermined	Undetermined	33.5548		35.0489	Undetermined	34.7984
	H05	hsa-miR-3658	Undetermined	36.3795	Undetermined		Undetermined	36.73	32.9891
	H06	hsa-miR-3915	Undetermined	Undetermined	Undetermined		Undetermined	Undetermined	34.0375
	H07	hsa-miR-3688-3p	Undetermined	Undetermined	28.8997		32.7447	38.5101	30.1668
	H08	hsa-miR-4253	30.1328	Undetermined	28.7562		31.2647	30.5574	26.4608
	H09	hsa-miR-4301	21.7127	26.7962	24.7193		25.8337	25.4364	19.6495
	H10	hsa-miR-3158-3p	36.7155	Undetermined	31.4887		33.6845	33.5705	30.5391
	H11	hsa-miR-3202	Undetermined	Undetermined	Undetermined		33.0782	35.3648	32.8872
	H12	hsa-miR-3127-5p	30.4489	Undetermined	29.5324		27.3092	32.4101	30.1336
	H13	hsa-miR-449c*	32.0833	Undetermined	33.1356		33.9856	36.3769	31.5688
	H14	hsa-miR-214*	34.3226	Undetermined	32.0478		32.8372	36.7168	29.6082
	H15	hsa-miR-3942-5p	Undetermined	Undetermined	Undetermined		Undetermined	Undetermined	Undetermined
	H16	hsa-miR-3691-5p	25.0231	26.9853	26.4516		31.9461	30.51	26.1534
	H17	hsa-miR-3934	32.7998	Undetermined	30.1212		30.7534	32.3316	28.1582
	H18	hsa-miR-4257	29.4565	30.5088	28.7015		29.5134	30.2129	26.3262
	H19	hsa-miR-3672	Undetermined	Undetermined	Undetermined		Undetermined	Undetermined	Undetermined
	H20	hsa-miR-125a-3p	30.1209	34.2746	28.6922		29.9683	29.9044	27.3308
	H21	hsa-miR-3651	24.9756	29.5656	26.0666		29.3355	27.5647	28.2359
	H22	hsa-miR-2116	30.4508	30.5948	30.1806		30.9966	29.8271	29.4749
	H23	hsa-miR-507	Undetermined	Undetermined	35.9848		37.8976	Undetermined	32.5804
	H24	hsa-miR-2909	38.0955	Undetermined	Undetermined		33.7131	Undetermined	31.2114
	I01	hsa-miR-2113	31.0639	35.0214	27.4864		28.2138	29.2379	27.4982
	I02	hsa-miR-3622b-3p	32.7395	21.5803	23.1409		30.4889	30.3862	28.1213
	I03	hsa-miR-4289	29.6428	Undetermined	30.9711		Undetermined	32.8464	29.6881
	I04	hsa-miR-3687	28.4605	29.7401	27.4226		28.3127	25.8888	28.4871
	I05	hsa-miR-1261	Undetermined	Undetermined	31.3942		Undetermined	32.1904	29.1583
	I06	hsa-miR-4305	34.5357	Undetermined	34.3437		34.6037	33.0626	29.7117
	I07	hsa-miR-3692	31.6034	29.4989	28.1088		30.5305	29.9693	27.6576
	I08	hsa-miR-941	29.9352	Undetermined	26.9025		30.0305	31.2818	27.6606
	I09	hsa-miR-2052	Undetermined	Undetermined	34.4961		Undetermined	Undetermined	Undetermined
	I10	hsa-miR-199b-5p	36.61	Undetermined	30.8085		31.8207	32.9241	29.6897
	I11	hsa-miR-3130-3p	32.3408	Undetermined	33.7144		32.7587	33.5819	30.7971
	I12	hsa-miR-23c	30.7792	Undetermined	34.3611		32.9125	32.5145	31.4657
	I13	hsa-miR-3119	Undetermined	Undetermined	31.5363		36.7552	34.2245	31.664
	I14	hsa-miR-4272	Undetermined	Undetermined	Undetermined		Undetermined	Undetermined	Undetermined
	I15	hsa-miR-3200-3p	31.7158	Undetermined	34.868		37.1004	34.2223	31.7031
	I16	hsa-miR-378c	Undetermined	Undetermined	35.5318		31.4766	34.5306	31.8088
	I17	hsa-miR-3168	Undetermined	Undetermined	33.5232		34.0052	Undetermined	31.5576
	I18	hsa-miR-107	29.7611	34.082	31.3599		33.6962	36.7458	30.2518
	I19	hsa-miR-330-5p	32.2912	31.8138	31.7904		36.761	32.7682	30.061
	I20	hsa-miR-181c*	28.9037	28.818	28.6934		29.9719	29.1982	28.5639
	I21	hsa-miR-3647-3p	28.1212	33.1058	22.7574		30.8354	32.7653	31.8103
	I22	hsa-miR-3939	Undetermined	Undetermined	32.2181		33.7258	33.0383	31.3943
	I23	hsa-miR-2115*	35.8926	Undetermined	31.7679		33.9435	33.0877	26.0706
	I24	hsa-miR-3117-3p	30.9809	Undetermined	Undetermined		28.4213	31.2315	29.9326
	J01	hsa-miR-130a*	33.1843	37.841	30.4769		32.1862	31.5062	29.232
	J02	hsa-miR-934	30.8518	34.7644	31.7073		31.4633	31.3191	27.4876
	J03	hsa-miR-3622a-5p	30.0725	29.8607	26.4696		28.0584	29.1709	26.5044
	J04	hsa-miR-302f	Undetermined	Undetermined	Undetermined		37.3441	Undetermined	32.5056
	J05	hsa-miR-200b	29.5822	35.2745	32.28		32.4112	Undetermined	33.2309
	J06	hsa-miR-3201	30.2008	30.4385	29.3199		29.5069	28.9686	28.9266
	J07	hsa-miR-3922-3p	Undetermined	Undetermined	31.5432		Undetermined	35.3248	30.3987
	J08	hsa-miR-92b	19.7924	20.0873	20.5628		30.2212	28.4457	24.5968
	J09	hsa-miR-3605-5p	32.9639	25.9748	27.7742		36.6794	34.9522	31.6262
	J10	hsa-miR-3909	24.7815	24.7036	25.3327		28.3117	27.6638	26.3115
	J11	hsa-miR-550a	Undetermined	Undetermined	33.552		32.6562	33.6872	30.4063
	J12	hsa-miR-4310	31.4916	38.1658	31.4335		31.203	32.4721	29.5987
	J13	hsa-miR-586	20.8253	Undetermined	Undetermined		Undetermined	Undetermined	34.3864
	J14	hsa-miR-598	29.0893	30.5119	29.1745		34.5874	30.7788	29.9015
	J15	hsa-miR-3914	36.1448	Undetermined	35.6295		Undetermined	36.6558	29.1604
	J16	hsa-miR-3678-3p	33.6712	33.7397	30.8282		28.6433	31.4	29.2654
	J17	hsa-miR-525-5p	Undetermined	Undetermined	38.5543		32.3738	Undetermined	32.1303
	J18	hsa-miR-4319	32.4624	32.8209	28.9382		29.8481	30.8784	27.7142
	J19	hsa-miR-3679-5p	31.5459	31.6245	29.435		32.7009	32.3065	28.0598
	J20	hsa-miR-4300	Undetermined	Undetermined	33.1994		32.8056	32.3801	31.3894
	J21	hsa-miR-517*	33.3063	Undetermined	31.3619		34.6237	32.8888	30.2325
	J22	hsa-miR-4265	31.4009	34.6369	27.9685		29.56	30.3478	25.6411
	J23	hsa-miR-3150b-3p	32.9046	30.4948	30.8838		33.8972	32.2458	28.5169
	J24	hsa-miR-3661	29.6174	28.876	Undetermined		26.6563	Undetermined	27.3352
	K01	hsa-miR-2116*	35.9513	33.0864	30.1047		31.4113	31.6562	29.2781
	K02	hsa-miR-1293	30.8371	28.2095	28.4903		30.2456	29.8153	27.9773
	K03	hsa-miR-921	31.8276	34.459	29.8017		28.0548	30.4602	25.2965
	K04	hsa-miR-4279	30.0682	31.5553	28.6985		28.8762	28.4074	27.0017
	K05	hsa-miR-4303	31.7556	Undetermined	28.7123		30.4443	33.0958	24.2412
	K06	hsa-miR-3126-3p	32.956	Undetermined	31.5107		34.2297	32.2403	30.7681
	K07	hsa-miR-3176	29.9091	30.8708	26.1974		26.2031	27.0063	23.7541
	K08	hsa-miR-676*	23.6168	24.4116	24.5933		31.2973	29.3174	28.3797
	K09	hsa-miR-3167	30.4437	29.9281	33.8758		Undetermined	Undetermined	Undetermined
	K10	hsa-miR-3166	Undetermined	Undetermined	33.8901		33.743	34.6434	31.6679
	K11	hsa-miR-3927	Undetermined	Undetermined	Undetermined		Undetermined	Undetermined	36.0304
	K12	hsa-miR-3126-5p	34.1732	Undetermined	30.779		30.8791	32.2191	28.9487
	K13	hsa-miR-3184	30.6938	Undetermined	29.4211		30.9764	31.3845	27.6553
	K14	hsa-miR-3065-5p	Undetermined	Undetermined	Undetermined		Undetermined	Undetermined	34.6738
	K15	hsa-miR-550b	33.2939	37.1777	29.8863		33.0303	31.2872	29.4258
	K16	hsa-miR-3617	32.9672	35.7575	31.7886		31.8776	32.4571	29.2359
	K17	hsa-miR-3649	Undetermined	Undetermined	33.9404		Undetermined	33.9269	32.8062
	K18	hsa-miR-3647-5p	30.7922	Undetermined	Undetermined		Undetermined	Undetermined	27.1302
	K19	hsa-miR-3650	Undetermined	Undetermined	32.5167		36.0847	36.1824	31.3813
	K20	hsa-miR-4290	29.4818	33.3478	27.7635		28.652	29.7345	27.1681
	K21	hsa-miR-3161	28.7798	33.3621	27.9597		29.4747	31.1569	26.3171
	K22	hsa-miR-642a	36.5799	Undetermined	Undetermined		33.4336	36.0096	33.7314
	K23	hsa-miR-3128	Undetermined	35.9006	34.6857		Undetermined	34.9108	34.5286
	K24	hsa-miR-4267	30.8789	32.7407	Undetermined		28.5022	27.9089	26.4182
	L01	hsa-miR-4299	27.7901	32.183	25.9326		24.4827	23.0101	21.4754
	L02	hsa-miR-582-3p	36.197	Undetermined	35.1079		Undetermined	34.7228	31.3649
	L03	hsa-miR-877*	28.5572	28.5103	26.4199		27.2467	25.2898	24.5284
	L04	hsa-miR-3908	Undetermined	Undetermined	35.3		29.6738	37.2128	34.5039
	L05	hsa-miR-3681	Undetermined	Undetermined	32.6686		36.5998	32.4781	31.2856
	L06	hsa-miR-3139	33.665	Undetermined	30.3171		32.4115	31.8836	29.8812
	L07	hsa-miR-3664-5p	Undetermined	Undetermined	32.5012		Undetermined	33.7317	35.2845
	L08	hsa-miR-101*	32.8016	34.8907	30.5535		35.0345	33.1734	29.8465
	L09	hsa-miR-616	30.9848	35.086	29.6853		30.3392	32.2899	27.4225
	L10	hsa-miR-550a*	34.8963	33.2445	31.3062		31.7973	32.9728	30.2243
	L11	hsa-miR-3121-3p	35.5161	Undetermined	30.514		34.0551	34.94	29.57
	L12	hsa-miR-1914*	28.9417	29.6599	28.3999		29.0342	29.746	26.2833
	L13	hsa-miR-3135	32.4923	35.1423	28.9923		30.9936	31.8193	30.2749
	L14	hsa-miR-514b-5p	34.5449	29.3533	34.5324		36.6622	35.5048	30.5584
	L15	hsa-miR-3652	30.7585	31.5388	28.0832		28.6461	30.7542	26.6867
	L16	hsa-miR-3714	29.5875	32.0665	27.5667		30.4256	30.6309	26.0088
	L17	hsa-miR-3186-5p	36.8642	Undetermined	36.6465		33.9196	36.7922	32.5465
	L18	hsa-miR-4306	34.5906	Undetermined	30.7973		Undetermined	33.5548	30.7371
	L19	hsa-miR-3125	35.1672	36.7854	29.4239		31.3593	31.5031	27.3177
	L20	hsa-miR-4251	31.3648	32.6079	29.6025		31.8678	32.0245	28.8113
	L21	hsa-miR-449c	32.5871	32.0713	30.6131		29.6093	33.7442	32.5548
	L22	hsa-miR-890	Undetermined	Undetermined	33.4822		35.6873	33.3102	31.3268
	L23	hsa-miR-4258	28.818	30.4459	26.831		27.3906	28.3264	26.2768
	L24	hsa-miR-761	35.0929	35.171	Undetermined		36.141	32.2366	31.2987
	M01	hsa-miR-4309	30.0967	21.4628	25.7385		30.9427	30.3238	28.3586
	M02	hsa-miR-3177-3p	27.6561	27.8645	23.9749		30.2003	30.7579	26.918
	M03	hsa-miR-3668	Undetermined	Undetermined	34.3271		Undetermined	Undetermined	34.3764
	M04	hsa-miR-4323	28.9649	31.0084	27.9057		28.6536	29.958	26.2978
	M05	hsa-miR-3660	Undetermined	Undetermined	Undetermined		Undetermined	32.7204	35.8084
	M06	hsa-miR-3156-5p	29.0781	31.5639	27.7906		28.402	29.168	24.4758
	M07	hsa-miR-4275	Undetermined	Undetermined	Undetermined		Undetermined	Undetermined	33.9418
	M08	hsa-miR-3074-3p	Undetermined	33.5549	29.6162		32.3706	32.2458	29.7626
	M09	hsa-miR-3920	Undetermined	Undetermined	Undetermined		Undetermined	Undetermined	Undetermined
	M10	hsa-miR-4296	29.4028	36.067	27.9667		29.8629	30.1806	25.8771
	M11	hsa-miR-4263	25.7968	24.7225	26.9328		27.7963	22.6023	26.3433
	M12	hsa-miR-876-5p	35.2759	32.8884	36.0592		36.4324	34.8522	31.5911
	M13	hsa-miR-3675-3p	35.0979	32.9271	30.0527		32.8329	34.58	30.8404
	M14	hsa-miR-3170	33.1371	Undetermined	30.4019		33.3787	36.1691	30.3826
	M15	hsa-miR-759	Undetermined	Undetermined	Undetermined		Undetermined	Undetermined	Undetermined
	M16	hsa-miR-204	30.3717	30.8096	29.7654		31.9005	32.8616	27.6407
	M17	hsa-miR-3171	Undetermined	Undetermined	Undetermined		Undetermined	Undetermined	Undetermined
	M18	hsa-miR-1911	35.8821	Undetermined	31.0267		31.7867	32.8691	29.3885
	M19	hsa-miR-4330	35.8935	36.353	32.44		35.0895	33.9235	29.9593
	M20	hsa-miR-3653	29.748	Undetermined	30.5901		29.7176	31.6207	27.1056
	M21	hsa-miR-3134	33.6947	34.9384	31.8634		36.1572	Undetermined	35.7964
	M22	hsa-miR-3115	Undetermined	Undetermined	Undetermined		Undetermined	32.9996	37.2425
	M23	hsa-let-7e*	29.5512	33.5051	28.9618		32.3826	31.7482	27.5441
	M24	hsa-miR-4287	31.677	30.4287	Undetermined		33.0295	32.6219	30.0414
	N01	hsa-miR-517a	Undetermined	29.9457	Undetermined		Undetermined	Undetermined	33.7196
	N02	hsa-miR-517c	Undetermined	Undetermined	31.1662		33.346	Undetermined	33.2992
	N03	hsa-miR-17 hsa-miR-106a	24.833	29.3802	24.4346		23.6949	26.3058	24.5998
	N04	hsa-miR-199a-3p hsa-miR-199b-3p	Undetermined	29.811	27.5287		25.9569	29.7032	24.0989
	N05	hsa-miR-374b hsa-miR-374c	25.199	29.1973	28.5621		29.3488	32.1186	28.9512
	N06	hsa-miR-516a-3p hsa-miR-516b*	31.963	Undetermined	31.7918		32.8524	33.1923	31.3524
	N07	hsa-miR-520c-3p hsa-miR-520f	Undetermined	Undetermined	34.727		Undetermined	34.4789	32.7176
	N08	hsa-miR-3155 hsa-miR-3155b	33.4417	31.0496	30.8957		30.9589	31.519	27.446
	N09	hsa-miR-548am hsa-miR-548p	Undetermined	18.4894	30.728		31.2651	33.5103	Undetermined
	N10	hsa-miR-3689a-5p hsa-miR-3689b hsa-miR-3689e	32.6828	30.1567	30.1009		32.6513	33.2668	29.694
	N11	blank	Undetermined	Undetermined	Undetermined		Undetermined	Undetermined	Undetermined
	N12	blank	Undetermined	Undetermined	Undetermined		Undetermined	Undetermined	Undetermined
	N13	blank	Undetermined	Undetermined	Undetermined		Undetermined	Undetermined	Undetermined
	N14	blank	Undetermined	Undetermined	Undetermined		Undetermined	Undetermined	Undetermined
	N15	blank	Undetermined	Undetermined	Undetermined		Undetermined	Undetermined	Undetermined
	N16	blank	Undetermined	Undetermined	Undetermined		Undetermined	Undetermined	Undetermined
	N17	blank	Undetermined	Undetermined	Undetermined		Undetermined	Undetermined	Undetermined
	N18	blank	Undetermined	Undetermined	Undetermined		Undetermined	Undetermined	Undetermined
	N19	blank	Undetermined	Undetermined	Undetermined		Undetermined	Undetermined	Undetermined
	N20	blank	Undetermined	Undetermined	Undetermined		Undetermined	Undetermined	Undetermined
	N21	blank	Undetermined	Undetermined	Undetermined		Undetermined	Undetermined	Undetermined
	N22	blank	Undetermined	Undetermined	Undetermined		Undetermined	Undetermined	Undetermined
	N23	blank	Undetermined	18.3085	14.4263		14.0618	32.4842	Undetermined
	N24	blank	Undetermined	Undetermined	Undetermined		Undetermined	Undetermined	Undetermined
	O01	blank	Undetermined	Undetermined	Undetermined		Undetermined	Undetermined	Undetermined
	O02	blank	Undetermined	Undetermined	Undetermined		Undetermined	Undetermined	Undetermined
	O03	blank	Undetermined	Undetermined	Undetermined		Undetermined	Undetermined	Undetermined
	O04	blank	Undetermined	Undetermined	Undetermined		Undetermined	Undetermined	Undetermined
	O05	blank	Undetermined	Undetermined	Undetermined		Undetermined	Undetermined	Undetermined
	O06	blank	Undetermined	Undetermined	Undetermined		Undetermined	Undetermined	Undetermined
	O07	blank	Undetermined	Undetermined	Undetermined		Undetermined	Undetermined	Undetermined
	O08	blank	Undetermined	Undetermined	Undetermined		Undetermined	Undetermined	Undetermined
	O09	blank	Undetermined	Undetermined	Undetermined		Undetermined	Undetermined	Undetermined
	O10	blank	Undetermined	Undetermined	Undetermined		Undetermined	Undetermined	Undetermined
	O11	blank	Undetermined	Undetermined	Undetermined		Undetermined	Undetermined	Undetermined
	O12	blank	Undetermined	Undetermined	Undetermined		Undetermined	Undetermined	Undetermined
	O13	blank	Undetermined	Undetermined	Undetermined		Undetermined	Undetermined	Undetermined
	O14	blank	Undetermined	Undetermined	Undetermined		Undetermined	Undetermined	Undetermined
	O15	blank	Undetermined	Undetermined	Undetermined		Undetermined	Undetermined	Undetermined
	O16	blank	Undetermined	Undetermined	Undetermined		Undetermined	Undetermined	Undetermined
	O17	blank	Undetermined	Undetermined	Undetermined		Undetermined	Undetermined	Undetermined
	O18	blank	Undetermined	Undetermined	Undetermined		Undetermined	Undetermined	Undetermined
	O19	blank	Undetermined	Undetermined	Undetermined		Undetermined	Undetermined	Undetermined
	O20	blank	Undetermined	Undetermined	Undetermined		Undetermined	Undetermined	Undetermined
	O21	blank	Undetermined	Undetermined	Undetermined		Undetermined	Undetermined	Undetermined
	O22	blank	Undetermined	Undetermined	Undetermined		Undetermined	Undetermined	Undetermined
	O23	blank	Undetermined	Undetermined	Undetermined		Undetermined	Undetermined	Undetermined
	O24	blank	Undetermined	Undetermined	Undetermined		Undetermined	Undetermined	Undetermined
	P01	blank	Undetermined	Undetermined	Undetermined		Undetermined	Undetermined	Undetermined
	P02	blank	Undetermined	Undetermined	Undetermined		Undetermined	Undetermined	Undetermined
	P03	blank	Undetermined	Undetermined	Undetermined		Undetermined	Undetermined	Undetermined
	P04	blank	Undetermined	Undetermined	Undetermined		Undetermined	Undetermined	Undetermined
	P05	blank	Undetermined	Undetermined	Undetermined		Undetermined	Undetermined	Undetermined
	P06	blank	Undetermined	Undetermined	Undetermined		Undetermined	Undetermined	Undetermined
	P07	blank	Undetermined	Undetermined	Undetermined		Undetermined	Undetermined	Undetermined
	P08	blank	Undetermined	Undetermined	Undetermined		Undetermined	Undetermined	Undetermined
	P09	blank	Undetermined	Undetermined	Undetermined		Undetermined	Undetermined	Undetermined
	P10	blank	Undetermined	Undetermined	Undetermined		Undetermined	Undetermined	Undetermined
	P11	blank	Undetermined	Undetermined	Undetermined		Undetermined	Undetermined	Undetermined
	P12	blank	Undetermined	Undetermined	Undetermined		Undetermined	Undetermined	Undetermined
	P13	cel-miR-39	Undetermined	Undetermined	36.9289		Undetermined	Undetermined	31.7861
	P14	cel-miR-39	Undetermined	Undetermined	32.3764		Undetermined	33.5832	32.3722
	P15	SNORD61	28.4516	30.0808	29.5371		29.9508	29.3726	26.0846
	P16	SNORD68	25.7566	31.0811	28.081		30.6119	28.0259	21.6844
	P17	SNORD72	35.1572	Undetermined	34.6511		Undetermined	Undetermined	29.4761
	P18	SNORD95	23.9856	27.4541	24.1658		27.4141	24.6006	21.4751
	P19	SNORD96A	30.2263	Undetermined	29.0791		30.8185	30.0306	26.6304
	P20	RNU6-2	24.8714	29.2397	26.3247		27.6104	27.347	19.9952
	P21	miRTC	22.5152	25.8821	20.9466		19.4463	18.7491	18.4953
	P22	miRTC	22.3135	27.2386	21.5559		19.152	18.5624	18.6228
	P23	PPC	16.0289	15.4148	16.4954		17.1056	17.8169	17.7159
	P24	PPC	15.9652	15.8476	16.5212		17.056	18.2825	17.8206
